# Supplementary material for: Re-wiring of energy metabolism promotes viability during hyperreplication stress in E. coli
Source: PLoS Genet. 2017 Jan 27;13(1):e1006590. doi: 10.1371/journal.pgen.1006590 (PMC5302844; doi:10.1371/journal.pgen.1006590)
Supplement: S1 Appendix — (XLSX) [file pgen.1006590.s011.xlsx]

## Sheet: Sheet1
Representative Public ID	wt_1(E_coli_2).RMA 170712.rma-Signal	wt_2(E_coli_2).RMA 170712.rma-Signal	iscUC63F_(E_coli_2).RMA 170712.rma-Signal	fredel68_(E_coli_2).RMA 170712.rma-Signal	del_Fre_(E_coli_2).RMA 170712.rma-Signal	pFRE_(E_coli_2).RMA 170712.rma-Signal
MG1655_thrL_b0001	1574.29	662.801	1592.88	1536.22	1029.97	1171.29
MG1655_thrA_b0002	5958.26	8196.79	5744.88	7291.83	8976.9	6111.46
MG1655_thrB_b0003	3718.04	5345.04	3660.44	4614.35	5877.92	3720.88
MG1655_thrC_b0004	3481.88	4902.14	3273.15	4625.93	5252.16	3605.84
MG1655_yaaX_b0005	1814.71	1571.35	1835.15	1774.73	1889.98	1838.6
MG1655_yaaA_b0006	1579.22	1979.13	1838.93	1932.04	1732.92	1693.62
MG1655_yaaJ_b0007	427.485	649.876	320.916	364.04	365.074	423.285
MG1655_talB_b0008	10487.5	11761.8	12186.9	11704.8	10048.4	10246.7
MG1655_mog_b0009	2176.11	2006.14	1788.75	1990.47	1772.66	1880.86
MG1655_yaaH_b0010	636.252	929.877	576.151	647.928	560.777	552.563
MG1655_b0011	540.261	972.284	515.435	570.689	598.45	509.302
MG1655_htgA_b0012	122.49	471.151	109.023	116.795	130.607	104.667
MG1655_yaaI_b0013	270.405	920.608	234.59	289.275	275.302	263.706
MG1655_dnaK_b0014	9235.87	11731.8	11739.6	13572.3	12508.1	9930.71
MG1655_dnaJ_b0015	4264.15	4846.94	4175.16	5065.3	5327.02	4532.11
MG1655_yi81_1_b0016	2802.13	3864.91	2458.98	2879.12	2879.12	2516.71
MG1655_yi82_1_b0017	433.868	1761.91	408.562	432.803	360.506	348.595
MG1655_nhaA_b0019	2110.2	1655.44	1999.5	2497.79	2147.17	1855.44
MG1655_nhaR_b0020	1525.45	1908.78	1393.88	1829.11	1487.52	1321.6
MG1655_insB_1_b0021	769.142	2863.32	743.854	771.706	653.66	700.561
MG1655_insA_1_b0022	2654.36	3010.17	2591.69	2784.93	2193.74	2196.11
MG1655_rpsT_b0023	12808	11922.5	13839.9	11722.4	9995.48	11572.3
MG1655_b0024	335.07	404.075	320.902	312.473	322.967	336.369
MG1655_ribF_b0025	4878.82	4620.73	4494.86	4117.7	4420.77	4837.43
MG1655_ileS_b0026	3518.59	3512.89	3033.3	2950.58	3940.1	3576.78
MG1655_lspA_b0027	4134.02	5254.7	3700.08	3837.19	4811.18	4244.38
MG1655_b0028	2733.92	2602.74	2570.58	2535.45	3018.82	2678.98
MG1655_b0029	1549.1	1784.48	1627.07	1521.53	1641.65	1557.18
MG1655_b0030	500.151	705.079	440.295	433.462	468.953	524.962
MG1655_dapB_b0031	1789.91	1858.52	2178.91	1988.16	1815.37	1952.27
MG1655_carA_b0032	13365.2	14821	14176.5	5264.2	12911.1	17362.2
MG1655_carB_b0033	7103.19	9735.74	8707.33	3499.79	8320.78	10965.9
MG1655_caiF_b0034	987.212	1372.66	1494.99	947.604	1211.14	1515.93
MG1655_caiE_b0035	589.817	589.817	589.817	502.356	602.211	651.262
MG1655_caiD_b0036	365.373	730.237	409.979	432.55	411.486	427.817
MG1655_caiC_b0037	953.929	1916.3	730.851	862.87	1077.06	980.595
MG1655_caiB_b0038	686.209	823.817	525.928	658.928	726.355	686.209
MG1655_caiA_b0039	544.751	717.047	558.663	591.373	591.373	564.708
MG1655_caiT_b0040	493.159	893.345	546.491	516.882	546.491	499.926
MG1655_fixA_b0041	580.758	782.62	549.306	580.758	632.131	545.484
MG1655_fixB_b0042	695.804	1059.19	739.15	706.534	673.29	754.817
MG1655_fixC_b0043	360.373	910.987	361.141	438.373	438.373	343.928
MG1655_fixX_b0044	933.485	1040.48	1022.59	813.929	927.813	1016.25
MG1655_yaaU_b0045	802.149	1171.94	825.888	792.484	825.888	794.288
MG1655_yabF_b0046	987.948	873.441	863.549	799.907	914.072	979.7
MG1655_kefC_b0047	585.384	641.728	488.552	538.04	561.594	549.5
MG1655_folA_b0048	4485.21	3003.97	2544.82	2669.64	2324.81	3599.63
MG1655_apaH_b0049	1706.6	2091.37	1421.27	1443.61	1876.37	1652.24
MG1655_apaG_b0050	3353.15	3208.61	3058.55	2634.91	3263.03	3021.17
MG1655_ksgA_b0051	5612.66	5831.4	5466.82	5194.99	5832.39	5394.23
MG1655_pdxA_b0052	5801.47	6871.26	4282.48	4457.69	5687.93	5320.64
MG1655_surA_b0053	7473.8	7494.4	6008.38	6180.07	6787.27	6675.33
MG1655_imp_b0054	5441.9	5514.33	4685.49	4911.16	4640.99	5041.74
MG1655_b0055	2261.51	2375.38	2306.71	2306.71	2055.17	2112.41
MG1655_yabP_b0056	2956.55	2460.1	2523.59	3617.61	2522.99	2101.35
MG1655_yabQ_b0057	4093.19	3231.53	3250.82	4899.86	3129.05	2975.21
MG1655_b0058	1182.26	1395.53	1132.29	1207.04	1207.82	1274.03
MG1655_hepA_b0059	1690.58	2309.38	1550.91	1713.65	1788.82	2020.46
MG1655_polB_b0060	1288.36	1278.69	1008	977.817	1249.48	1204.93
MG1655_araD_b0061	317.19	557.495	343.141	341.268	341.268	341.268
MG1655_araA_b0062	1036.7	1448.99	879.595	1176.48	1049.37	903.933
MG1655_araB_b0063	858.484	1574.2	940.492	944.329	921.116	793.984
MG1655_araC_b0064	954.547	898.96	766.682	898.96	898.96	898.96
MG1655_yabI_b0065	1542.73	1780.27	1291.11	1174.21	1262.53	1366.6
MG1655_yabJ_b0066	669.817	875.086	471.251	612.733	665.847	687.022
MG1655_yabK_b0067	821.768	1210.56	506.768	687.698	768.928	756.173
MG1655_tbpA_b0068	1889.77	1883.98	1602.15	1872.82	1994.36	1795.93
MG1655_yabN_b0069	845.319	1030.93	528.339	670.952	713.076	749.539
MG1655_b0070	1268.79	1302.48	1124.59	1238.08	982.457	1091.55
MG1655_leuD_b0071	904.706	1264.48	622.6	932.169	990.595	745.196
MG1655_leuC_b0072	2095.29	2531.8	1536.13	2085.08	2679.53	1718.67
MG1655_leuB_b0073	1498.04	1112.51	1532.82	1344.68	1731.84	1665.99
MG1655_leuA_b0074	1384.05	1666.99	874.921	1334.74	1714.95	1122.47
MG1655_leuL_b0075	622.835	728.48	783.928	710.186	662.381	529.582
MG1655_leuO_b0076	221.335	641.817	299.986	310.384	276.928	258.025
MG1655_ilvI_b0077	985.484	1151.48	796.138	985.484	1151.4	959.642
MG1655_ilvH_b0078	486.026	510.929	450.291	510.278	502.011	437.484
MG1655_fruL_b0079	1116.79	1862.68	1222.64	1046.26	1068.04	1309.8
MG1655_fruR_b0080	1793.15	1743.13	1514.29	1743.13	1791.7	1555.71
MG1655_yabB_b0081	4899.81	4899.81	5186.65	5132.37	4727.27	4710
MG1655_yabC_b0082	3772.48	3832.84	3720.6	3775.77	3992.93	3461.71
MG1655_ftsL_b0083	3500.37	4037.07	3349.37	3557.39	3750.7	3213.71
MG1655_ftsI_b0084	2917.42	2969.64	2421.15	2540.97	2975.74	2786.26
MG1655_murF_b0086	1848.59	2071.09	1623.41	1489.5	2262.37	1909.15
MG1655_mraY_b0087	2118.37	2304.99	1841.87	1676.91	2560.66	2269.73
MG1655_murD_b0088	1301.45	1023.87	1261.36	1157.15	1471.08	1440
MG1655_ftsW_b0089	2196.3	2783.93	2234.12	2341.24	2520.71	2256.39
MG1655_murG_b0090	2210.04	2089.65	1770.6	1739.52	2185.16	2316.22
MG1655_murC_b0091	2219.93	2447.59	1952.6	1876.78	2241.26	2181.64
MG1655_ddlB_b0092	3253.18	3384.88	3160.33	3319.59	3234.72	3319.59
MG1655_ftsQ_b0093	4563.26	5099.7	4411.25	4254.68	4309.45	4400.12
MG1655_ftsA_b0094	5610.87	6350.39	5392.42	5575.12	5858.04	5591.6
MG1655_ftsZ_b0095	6215.67	6288.78	5641.67	6307.72	6374.2	6154.26
MG1655_lpxC_b0096	7888.67	7267.37	7314.53	7129.62	6333.15	7253.9
MG1655_yacA_b0097	9774.11	8937.36	9396.47	9732.61	9759	9150.14
MG1655_secA_b0098	3950.94	5377.45	4797.86	5754.42	5039.93	4284.74
MG1655_mutT_b0099	654.734	657.454	643.865	672.179	654.38	671.928
MG1655_b0100	1406.84	2158	1282.95	1492.61	1168.83	1358.82
MG1655_yacG_b0101	2025.32	2443.04	1934.71	2452.48	1906.6	1837.63
MG1655_yacF_b0102	4065.93	5493.61	3215.22	4065.93	4065.93	3869.7
MG1655_yacE_b0103	3279.75	4049.12	2763.71	3177.72	3053.45	3197.57
MG1655_guaC_b0104	3164.08	3889.52	5058.21	4469.88	4894.13	3833.3
MG1655_b0105	556.595	1918.48	440.979	508.937	414.733	506.122
MG1655_hofC_b0106	396.685	634.815	385.595	386.401	399.825	371.874
MG1655_hofB_b0107	797.338	799.928	923.747	797.338	806.706	768.928
MG1655_ppdD_b0108	690.746	1131.62	790.577	729.861	762.706	762.706
MG1655_nadC_b0109	2174.29	2685.13	2216.86	2270.55	2535.26	2243.14
MG1655_ampD_b0110	1956.7	2227.71	1759.16	2082.99	1955.01	1886.6
MG1655_ampE_b0111	1277.04	1440.12	1268.82	1277.04	1171.87	1133.92
MG1655_aroP_b0112	749.73	920.98	663.191	671.121	597.282	749.73
MG1655_pdhR_b0113	4549.07	4765.78	5093.19	3436.25	5806.96	5570.42
MG1655_aceE_b0114	19229.1	24199.9	23063.1	18653.4	26041.8	23004.1
MG1655_lpdA_b0116	16365.6	17353.3	17062.1	12179	16515.6	18904.4
MG1655_yacH_b0117	319.373	416.573	331.973	315.582	331.07	333.087
MG1655_acnB_b0118	8366.4	5545.47	5937.15	2164.29	2361.1	9656.04
MG1655_yacL_b0119	1338.93	1345.6	1366.27	1338.93	1154.67	1296.27
MG1655_speD_b0120	3784.64	2891.85	4840.12	3432.23	3324.94	4287.37
MG1655_speE_b0121	7370.82	7138.82	8687.49	6654.7	6777.6	8256.13
MG1655_b0123	1156.81	1021.7	1179.67	1236.37	1147.19	1150.26
MG1655_gcd_b0124	3478.96	3289.73	2626.7	759.738	705.817	3328.04
MG1655_hpt_b0125	4180.91	4455.23	5502.15	6030.64	4685.68	4058.54
MG1655_yadF_b0126	7566.91	8922.06	17097.5	8028.03	7156.43	8379.63
MG1655_yadH_b0128	1221.26	1313.64	885.15	1221.26	950.506	1126.06
MG1655_yadI_b0129	721.203	827.928	618.48	709.87	610.74	663.312
MG1655_panD_b0131	6609.75	6354.02	8289.36	7771.84	6456.11	5816.92
MG1655_yadD_b0132	1293.81	1551.31	1439.94	1190.89	1373.17	1348.82
MG1655_panC_b0133	4834.69	4521.44	4254.28	4856.57	4533.86	4609.59
MG1655_panB_b0134	2964.04	2416.25	1970.69	2597.58	2557.69	2734.97
MG1655_yadC_b0135	465.739	857.92	446.786	536.642	481.585	386.286
MG1655_yadK_b0136	320.706	804.91	340.075	319.338	290.423	264.719
MG1655_yadL_b0137	747.209	823.237	657.543	748.7	753.659	598.229
MG1655_yadM_b0138	309.039	709.289	339.447	333.262	295.092	308.093
MG1655_htrE_b0139	147.359	339.038	131.832	191.803	163.582	146.12
MG1655_ecpD_b0140	215.039	462.014	260.707	211.493	235.078	248.783
MG1655_yadN_b0141	377.598	899.839	368.904	441.636	403.261	329.085
MG1655_folK_b0142	2502.91	3427.63	2531.42	2363.76	2520.71	2486.03
MG1655_pcnB_b0143	5406.78	5350.61	4763.15	4074.34	5199.32	5336.56
MG1655_yadB_b0144	1179.8	1225.68	950.659	1025.43	1166.15	1131.15
MG1655_dksA_b0145	4001.63	4278.04	4315.44	5817.41	4655.84	4166.6
MG1655_sfsA_b0146	2794.43	2841.91	2580.6	3162.51	2488.57	2631.32
MG1655_b0147	1314.89	1130.02	1227.99	1319.99	1466.28	1152.37
MG1655_hrpB_b0148	635.844	585.073	508.706	529.078	520.619	552.928
MG1655_mrcB_b0149	1333.04	1527.83	1437.7	1247.79	1515.21	1350.42
MG1655_fhuA_b0150	2235.86	3877.62	3068.88	3334.48	3604.2	3162.96
MG1655_fhuC_b0151	1578.29	2227.88	1744.74	1654.79	2240.85	1921.14
MG1655_fhuD_b0152	582.974	642.066	639.706	582.554	813.891	642.066
MG1655_fhuB_b0153	496.623	569.675	524.087	476.388	571.789	504.485
MG1655_hemL_b0154	6800.61	6651.08	4320.23	4712.62	4522.49	5993.15
MG1655_yadQ_b0155	2821.43	2641.68	1634.48	2046.61	1937.43	2128.15
MG1655_yadR_b0156	6102.04	5006.81	7107.48	5826.76	5133.99	5175.29
MG1655_yadS_b0157	1130.22	1274.67	1168.94	1086.23	1040.46	1138.37
MG1655_yadT_b0158	1471.48	1738.6	1362.24	1292.48	1554.43	1471.48
MG1655_pfs_b0159	2582.33	2905.38	3228.06	2756.89	3271.55	3061.59
MG1655_dgt_b0160	1626.66	1594.6	1498.82	1861.1	1433.19	1549.95
MG1655_b0161	6650	4847.57	3817.18	5658.82	4847.57	4837.21
MG1655_b0162	714.999	889.325	775.707	762.891	713.15	627.262
MG1655_yaeH_b0163	1798.21	1914.93	1967.34	2350.71	1946.94	1618.65
MG1655_yaeI_b0164	720.601	1383.15	578.039	644.406	678.482	711.056
MG1655_b0165	1684.05	1791.17	1446.67	1613.45	1580.71	1597.84
MG1655_dapD_b0166	6437.36	6785.71	6761.48	7269.47	6369.27	6201.93
MG1655_glnD_b0167	3008.55	3627.99	2374.69	2508.17	3332.01	3118.37
MG1655_map_b0168	4213.38	4447.1	5255.71	4444.24	3604.31	4393.26
MG1655_rpsB_b0169	19537.7	19978.2	19219.9	19933	18397.1	20355.2
MG1655_tsf_b0170	16649.9	17706.6	17902.1	18897.8	17103.2	18138.5
MG1655_pyrH_b0171	7638.77	8924.01	7542.54	6172.05	7161.71	9744.71
MG1655_frr_b0172	7878.04	7536.47	7426.04	6908.88	6864.81	8176.92
MG1655_b0173	1233.16	1179.57	1281.27	1228.83	1186.11	1257.16
MG1655_b0174	4153.37	4277.58	4042.94	4155.93	3818.37	4132.05
MG1655_cdsA_b0175	2382.26	2725.93	2542.59	2624.45	2232.53	2297.84
MG1655_yaeL_b0176	5323.19	5146.77	4541.35	4950.41	4155.61	4798.17
MG1655_yaeT_b0177	9462.17	8995.13	7814.06	9595.36	7694.73	8675.93
MG1655_hlpA_b0178	11091	9790.91	10637.2	11013.1	9104.93	10136.3
MG1655_lpxD_b0179	7542.71	6908.47	6366.93	6908.47	5986.6	6939.53
MG1655_fabZ_b0180	7925.68	7647.38	7993.92	7891.37	6877.28	7804.93
MG1655_lpxA_b0181	3894.61	3507.48	3476.4	3587.37	2953.67	3812.62
MG1655_lpxB_b0182	2807.32	2710.78	2053.69	1927.37	2504.93	2854.04
MG1655_rnhB_b0183	2015.29	2069.59	1620.54	1495.93	2187.59	2132.59
MG1655_dnaE_b0184	2284.08	2313.88	2027.03	2114.74	2329.93	2213.77
MG1655_accA_b0185	5922.37	5839.77	6714.26	6245.84	6143.08	6028.77
MG1655_ldcC_b0186	1536.71	1364.03	1087.67	1176.31	1219.35	1364.15
MG1655_yaeR_b0187	1912.97	1893.65	1893.65	1691.99	1696.11	1678.16
MG1655_tilS_b0188	2480.9	2300.91	2152.82	1980.16	2289.37	2476.67
MG1655_b0189	1554.71	1411.34	1398.13	1597.53	1463.95	1389.12
MG1655_yaeJ_b0191	2465.43	2481.01	1719.85	1888.57	2155.38	2214.87
MG1655_cutF_b0192	2134.2	1841.82	1557.04	1791.71	1666.17	1791.71
MG1655_yaeF_b0193	608.15	718.802	604.179	615.659	534.92	608.15
MG1655_proS_b0194	6519.7	5791.29	7631.84	6479.15	6120.09	6989.8
MG1655_yaeB_b0195	1532.5	1532.67	1473.34	1349.93	1698.86	1522.16
MG1655_rcsF_b0196	3732.37	3603.11	3689.84	3447.85	4572.29	3656.26
MG1655_metQ_b0197	3920.28	4382.06	5202.12	3963.1	4209.36	3924.53
MG1655_metI_b0198	1645.97	1819.21	2073.44	1616.52	1691.77	1650.79
MG1655_metN_b0199	1152.03	1410.23	1616.53	960.262	1285.13	1309.14
MG1655_gmhB_b0200	3222.36	3406.78	3699.85	3833.28	3231.91	3044.14
MG1655_rrsH_b0201	45191.1	45999.7	45669.8	46270.1	46852.7	45684
MG1655_rrfH_b0205	52331.3	51554.7	51806	52054.6	51367.7	51806
MG1655_b0207	1390.9	1753.64	1455.93	1786.04	1326.03	1226.88
MG1655_yafC_b0208	1513.68	1937.03	1571.62	1681.47	1583.32	1543.71
MG1655_yafD_b0209	1717.71	1916.39	1856.62	1850.04	1684.22	1436.24
MG1655_yafE_b0210	855.963	1102.99	976.706	932.179	795.442	721.566
MG1655_b0211	7396.7	8142.92	9882.78	9254.91	7264.92	7258.44
MG1655_gloB_b0212	1836.71	2164.16	2199.95	2216.5	2024.63	2072.82
MG1655_yafS_b0213	902.865	1233.97	1139.04	1187.14	1016.37	901.498
MG1655_rnhA_b0214	2004.53	2453.93	2320.34	2492.37	2145.69	1929.42
MG1655_dnaQ_b0215	1476.77	1345.59	1849.7	1804.8	1434.3	1332.47
MG1655_yafT_b0217	186.197	476.325	196.817	232.595	151.749	159.284
MG1655_yafU_b0218	224.884	829.158	211.262	238.706	178.982	226.582
MG1655_yafV_b0219	731.736	558.568	557.035	646.706	652.615	659.35
MG1655_ykfE_b0220	4227.37	3922.46	4200.19	5807.37	5832.69	3663.23
MG1655_b0221	644.237	787.039	525.007	511.145	536.762	620.484
MG1655_b0222	2765.95	2257.37	2317.48	2483	2811.38	2470.11
MG1655_yafK_b0224	3805.49	3751.18	4659.33	5161.29	3615.01	3285.45
MG1655_yafQ_b0225	2726.71	2406.91	2830.79	3090.84	2435.1	2239.82
MG1655_dinJ_b0226	5605.17	4418.9	5574.54	5882.7	4712.24	4785.57
MG1655_yafL_b0227	584.928	765.703	590.932	508.925	653.753	592.537
MG1655_yafM_b0228	498.29	983.617	603.13	603.13	565.646	488.898
MG1655_fhiA_b0229	566.595	721.1	566.595	526.111	560.677	527.797
MG1655_mbhA_b0230	480.638	828.665	576.81	463.502	528.358	500.479
MG1655_dinB_b0231	709.437	945.156	718.239	753.595	746.706	709.706
MG1655_yafN_b0232	809.76	940.215	907.561	1111.57	769.664	728.261
MG1655_yafO_b0233	765.738	881.739	820.021	900.343	572.584	655.564
MG1655_yafP_b0234	1290.59	982.188	1183.94	1185.29	1111.61	1064.07
MG1655_b0235	142.722	528.972	124.965	146.599	140.361	126.349
MG1655_prfH_b0236	551.817	606.49	687.706	549.208	688.373	711.946
MG1655_pepD_b0237	6660.22	8428.9	7818.66	7842.15	7415.2	6921.97
MG1655_gpt_b0238	3906	3023.69	4178.86	3143.44	3240.93	4253.58
MG1655_yafA_b0239	1726.12	1939.81	1635.23	1634.71	1634.71	1659.88
MG1655_crl_b0240	10963.8	10831	13209.1	6217.93	5596.26	10596.4
MG1655_phoE_b0241	6183.18	7139.59	3623.93	15843.4	2846.38	6307.19
MG1655_proB_b0242	2057.59	1812.45	1439.32	1903.32	2453.53	1909.76
MG1655_proA_b0243	1937.93	2128.95	1908.43	2103.83	2238.85	1665.6
MG1655_b0245	204.955	375.373	211.746	211.746	187.708	211.746
MG1655_yafW_b0246	363.121	647.829	400.205	387.484	399.843	392.738
MG1655_ykfG_b0247	502.033	677.725	515.928	511.017	551.652	448.036
MG1655_yafX_b0248	330.868	800.943	318.381	360.343	360.343	360.343
MG1655_ykfF_b0249	526.933	1040.93	536.817	514.231	545.373	560.505
MG1655_ykfB_b0250	507.159	674.219	505.692	590.346	464.235	472.14
MG1655_yafY_b0251	362.955	672.715	294.391	365.039	320.844	325.686
MG1655_yafZ_b0252	419.004	607.039	384.426	385.364	419.004	405.379
MG1655_ykfA_b0253	533.042	858.771	481.817	610.73	566.703	484.638
MG1655_perR_b0254	379.529	950.698	374.164	410.484	336.239	351.693
MG1655_yi91a_b0255	1132.43	1157.51	1182.12	1133.82	1174.66	1049.34
MG1655_b0257	690.238	721.02	663.039	721.02	649.458	674.972
MG1655_ykfC_b0258	706.235	1007.91	706.235	671.621	651.79	717.174
MG1655_trs5_1_b0259	9734.62	10316.8	8590.38	8525.32	9634.04	9451.75
MG1655_b0260	565.509	834.817	665.439	631.817	621.473	586.765
MG1655_b0261	792.606	980.885	740.909	795.484	795.484	706.241
MG1655_afuC_b0262	252.699	386.948	232.373	269.184	269.184	248.83
MG1655_b0263	730.262	769.928	584.152	706.79	731.525	720.394
MG1655_yagB_b0266	1238.27	1178.89	1331.77	1463.62	1124.73	921.062
MG1655_yagA_b0267	965.15	1084.94	1206.57	1027.82	1027.82	1027.82
MG1655_yagE_b0268	265.86	843.856	285.35	307.28	307.28	257.845
MG1655_yagF_b0269	548.151	800.265	666.37	545.496	600.469	599.793
MG1655_yagG_b0270	515.73	526.039	515.928	503.61	530.711	430.928
MG1655_yagH_b0271	529.33	620.247	530.484	530.484	530.484	493.514
MG1655_yagI_b0272	1364.05	1562.46	1011.6	1414.48	1460.41	1308.73
MG1655_argF_b0273	1052.82	1066.49	1084.32	889.965	1097.7	1052.82
MG1655_yagJ_b0276	623.484	949.062	735.595	725.803	639.15	643.844
MG1655_yagK_b0277	322.596	425.498	360.928	373.985	350.567	295.166
MG1655_yagL_b0278	323.77	522.496	342.044	342.044	301.886	341.826
MG1655_yagM_b0279	96.1439	386.636	124.912	130.631	117.074	104.631
MG1655_yagN_b0280	6566.11	5085.96	7200.37	7545.71	5924.98	5572.44
MG1655_intF_b0281	2216.87	2327.73	2143.02	2364.25	1544.93	1883.83
MG1655_yagP_b0282	447.817	599.922	494.706	492.202	467.725	418.643
MG1655_yagQ_b0283	282.706	420.356	276.127	276.598	295.666	305.039
MG1655_yagR_b0284	313.262	428.172	322.218	327.373	399.233	324.996
MG1655_yagS_b0285	452.595	659.876	371.096	416.994	511.901	385.669
MG1655_yagT_b0286	517.595	930.457	465.669	477.824	517.595	463.186
MG1655_yagU_b0287	3240.76	2973.76	3595.53	3930.52	3926.05	3241.78
MG1655_ykgJ_b0288	1119.95	1765.2	1195.5	1314.56	997.581	1036.28
MG1655_yagV_b0289	677.039	685.817	666.172	565.097	646.428	668.794
MG1655_yagW_b0290	565.873	899.731	514.928	565.873	535.686	479.612
MG1655_yagX_b0291	348.94	477.552	336.949	301.02	356.706	363.061
MG1655_yagY_b0292	443.658	465.564	350.039	407.401	374.039	395.15
MG1655_yagZ_b0293	1514.22	1395.09	1142.7	1137.77	1073.39	1274.53
MG1655_ykgK_b0294	452.864	736.17	349.946	379.53	268.69	335.706
MG1655_ykgL_b0295	797.402	1173.22	826.459	863.969	622.543	639.161
MG1655_ykgM_b0296	198.394	594.395	228.363	215.968	202.039	238.331
MG1655_eaeH_b0297	103.287	391.608	104.497	100.49	112.133	108.08
MG1655_b0298	1519.69	3838.93	1510.16	1473.97	1579.46	1348.82
MG1655_tra5_5_b0299	780.758	1654.85	749.373	750.475	797.31	769.543
MG1655_ykgA_b0300	2049.27	2383.36	1215.31	1551.6	1217.56	1471.35
MG1655_ykgB_b0301	358.765	780.093	427.429	418.825	378.8	325.471
MG1655_ykgI_b0303	102.364	337.944	146.376	146.376	92.6941	108.541
MG1655_ykgC_b0304	764.928	822.006	669.157	764.928	648.016	764.928
MG1655_ykgD_b0305	857.838	1197.72	901.877	868.473	900.672	864.745
MG1655_ykgE_b0306	1096.48	1086.19	1096.48	1052.56	1148.75	1096.48
MG1655_ykgF_b0307	703.844	946.328	709.15	638.699	653.548	703.844
MG1655_ykgG_b0308	946.484	878.415	946.484	896.876	989.113	949.34
MG1655_b0309	29.561	239.173	28.7513	28.3341	18.8259	32.6596
MG1655_ykgH_b0310	164.262	456.527	188.12	91.7739	87.3665	185.525
MG1655_betA_b0311	2262.48	2006.26	2242.39	1029.71	1261.12	2483.65
MG1655_betB_b0312	2164.07	2610.54	1947.5	1139.42	1260.55	2609.35
MG1655_betI_b0313	3034.74	2466.6	2931.46	1133.1	1299.57	3214.18
MG1655_betT_b0314	1251.93	1172.57	1203.82	732.305	731.97	1340.12
MG1655_yahA_b0315	768.463	851.691	566.706	1251.46	659.706	643.45
MG1655_yahB_b0316	1067.11	1012.47	920.303	1158.49	1005.76	1025.82
MG1655_yahC_b0317	396.171	882.354	455.988	409.495	390.021	437.484
MG1655_yahD_b0318	291.481	309.935	286.087	271.819	304.373	264.763
MG1655_yahE_b0319	345.467	559.214	326.602	318.516	358.039	322.441
MG1655_yahF_b0320	965.029	1064.84	1031.85	956.373	1107.67	999.88
MG1655_yahG_b0321	751.803	1099.25	736.595	695.831	697.014	597.373
MG1655_yahI_b0323	191.331	310.928	191.331	158.794	192.551	186.706
MG1655_yahJ_b0324	1032.94	1189.7	1017.73	1164.31	1097.98	990.989
MG1655_yahK_b0325	2932.62	2803.94	1901.94	2126.46	2403.37	2659.15
MG1655_yahL_b0326	362.151	808.484	348.153	353.037	334.706	326.484
MG1655_yahM_b0327	1012.82	798.752	362.457	1160.37	773.344	846.484
MG1655_yahN_b0328	254.856	418.49	240.836	250.767	249.524	216.757
MG1655_prpR_b0330	608.706	636.595	608.706	608.706	610.081	601.304
MG1655_prpB_b0331	633.262	871.447	514.855	619.763	613.383	590.353
MG1655_prpC_b0333	738.106	997.983	812.079	779.484	858.848	711.928
MG1655_prpD_b0334	423.228	550.838	425.079	425.079	463.218	404.424
MG1655_prpE_b0335	563.387	656.425	687.614	544.606	580.373	556.915
MG1655_codB_b0336	5432.27	7418.14	4705.81	3011.5	6911.09	9007.45
MG1655_codA_b0337	4376.37	6750.01	4586.79	2966.87	6031.08	7913.51
MG1655_cynR_b0338	492.133	911.526	497.054	468.119	507.656	454.928
MG1655_cynT_b0339	394.682	888.886	420.706	396.88	422.164	397.343
MG1655_cynS_b0340	539.079	1007.38	484.165	560.264	497.465	528.165
MG1655_cynX_b0341	265.198	473.278	259.342	266.057	260.317	254.484
MG1655_mhpR_b0346	913.493	855.038	454.601	308.699	353.832	943.253
MG1655_mhpA_b0347	394.484	552.273	294.678	241.376	304.972	400.486
MG1655_mhpB_b0348	536.785	736.338	511.627	418.797	384.039	534.595
MG1655_mhpC_b0349	1053.07	1240.36	838.006	979.664	935.919	1076.13
MG1655_mhpD_b0350	490.008	438.015	518.379	370.928	485.329	571.906
MG1655_mhpF_b0351	300.817	442.515	221.73	171.859	210.578	300.817
MG1655_mhpE_b0352	481.521	818.522	419.794	452.693	460.595	430.939
MG1655_mhpT_b0353	444.003	585.928	455.243	390.013	431.039	415.97
MG1655_yaiL_b0354	1415.93	1665.78	1012.08	1629.82	1315.2	1314.71
MG1655_frmB_b0355	1731.15	1591.21	1731.15	1811.37	1445.69	1834.84
MG1655_frmA_b0356	3479.66	2890.45	3064.06	3395.15	2775.62	3802.53
MG1655_frmR_b0357	4856.15	4621.77	4533.12	4856.15	4181.74	5326.6
MG1655_yaiO_b0358	330.484	774.476	274.749	340.093	318.033	266.151
MG1655_b0359	172.262	727.334	166.25	128.969	148.421	168.227
MG1655_yi21_1_b0360	2674.96	4138.11	2479.82	2740.5	3230.57	2529.93
MG1655_b0362	77.8287	230.151	82.7043	72.3489	68.779	65.3557
MG1655_yaiP_b0363	46.3737	227.879	45.8757	54.3242	45.4048	49.8257
MG1655_yaiS_b0364	113.328	334.048	113.732	137.823	128.479	100.758
MG1655_tauA_b0365	621.879	987.261	662.327	592.335	682.734	623.509
MG1655_tauB_b0366	288.478	435.595	314.201	268.262	287.828	315.748
MG1655_tauC_b0367	494.785	647.04	448.278	482.034	520.484	505.421
MG1655_hemB_b0369	2888.82	3825.5	3153.07	3114.85	3114.85	3207.94
MG1655_b0370	26.6977	369.817	26.0441	28.1655	28.177	22.7105
MG1655_yaiT_b0371	285.59	757.409	248.906	299.496	258.15	246.225
MG1655_yaiU_b0374	188.409	491.893	198.403	176.817	170.525	169.031
MG1655_yaiV_b0375	164.102	730.923	127.744	159.971	142.489	158.697
MG1655_sbmA_b0377	1163.19	1250.57	850.091	1031.45	1050.37	1082.93
MG1655_yaiW_b0378	2103.93	2139.13	1658.28	2412.96	1787.55	1702.62
MG1655_b0379	722.817	1126.89	721.582	778.611	845.737	713.624
MG1655_b0380	892.113	920.922	840.433	789.749	752.617	778.595
MG1655_ddlA_b0381	3537.54	3602.81	3435.92	3898.48	3564.47	3583.52
MG1655_yaiB_b0382	1737.04	1851.12	1100.8	1277.86	959.262	1511.7
MG1655_phoA_b0383	6184.29	6645.47	2663.56	9389.1	2588.48	5465.26
MG1655_psiF_b0384	3206.43	2744.03	1808.15	4665.41	1654.87	2845.03
MG1655_yaiC_b0385	503.786	753.531	533.484	497.473	533.484	540.319
MG1655_proC_b0386	2202.82	2001.32	1556.28	1724.7	2120.75	2224.06
MG1655_yaiI_b0387	1472.18	1523.48	1461.47	1609.85	1485.34	1377.05
MG1655_aroL_b0388	2823.82	2969.34	3139.98	3003.26	2539.35	2542.59
MG1655_yaiA_b0389	2978.06	2940.16	3058.76	3045.37	2173.6	2304.2
MG1655_aroM_b0390	1131.29	1307.78	1190.05	1287.62	1056.47	1064.74
MG1655_yaiE_b0391	2897.7	2192.66	2972.49	3611.19	2547.48	2346.61
MG1655_b0392	354.146	491.884	275.182	447.559	323.506	278.248
MG1655_yaiD_b0393	2331.88	3001.38	2897.49	2890.46	2422.25	2366.79
MG1655_araJ_b0396	1006.85	961.532	934.039	816.28	961.532	1038.76
MG1655_sbcC_b0397	1822.48	2264.86	1424.53	1358.06	1639.48	1804.35
MG1655_sbcD_b0398	1344.01	1273.44	927.429	863.543	1157.41	1346.34
MG1655_phoB_b0399	4799.44	4557.1	3017.86	7685.14	3599.08	4940.12
MG1655_phoR_b0400	2341.93	2212.92	1561.85	4197.82	1488.81	2214.77
MG1655_brnQ_b0401	1666.22	1951.07	1463.62	1570.35	1636.37	1636.37
MG1655_proY_b0402	1440.06	1326.17	1180.77	1240.64	1344.15	1306.59
MG1655_malZ_b0403	610.721	688.594	481.57	577.958	594.319	547.707
MG1655_yajB_b0404	1178.48	1372.49	1246.88	1024.69	1178.48	1152.8
MG1655_queA_b0405	3057.13	3486.75	2842.37	2714.39	3057.13	3363.56
MG1655_tgt_b0406	8627.8	10171.5	9096.41	9673.26	8169.96	9601.65
MG1655_yajC_b0407	8094.98	8794.71	9964.17	10557.1	9623.49	8618.73
MG1655_secD_b0408	4151.21	4246.66	4363.61	4295.01	4422.82	4438.36
MG1655_secF_b0409	3281.07	3762.42	3403.46	3992.33	3684.11	3417.59
MG1655_yajD_b0410	1398.54	1768.38	1175.32	1946.68	1357.26	1240.73
MG1655_tsx_b0411	5064.86	5007.77	5256.37	4291.45	3730.04	6010.25
MG1655_ybaD_b0413	2999.97	2876.96	2441.15	2647.53	3336.43	3165.82
MG1655_ribD_b0414	3170.15	3755.36	2291.48	2506.74	3636.15	3421.91
MG1655_b0415	4570.25	4922.05	4583.25	3815.18	5477.99	5168.59
MG1655_nusB_b0416	2803.65	2686.26	2686.26	2167.28	2940.04	3031.08
MG1655_thiL_b0417	1231.48	1666.7	1294.92	1114.93	1621.67	1465.22
MG1655_pgpA_b0418	1441.6	1534.5	1452.24	1452.24	1400.1	1326.79
MG1655_yajO_b0419	2990.26	2689.31	2614.65	2725.43	2564.15	2888.57
MG1655_dxs_b0420	2839.86	3407.89	2754.25	2532.37	2993.99	3055.05
MG1655_ispA_b0421	4431	5867.71	3984.41	3913.01	5784.98	4540.98
MG1655_xseB_b0422	4348.73	4539.34	3762.78	3416.37	5377.23	4715.2
MG1655_b0423	2733.89	1755.05	3081.58	2454.59	2534.93	2936.55
MG1655_thiJ_b0424	1271.37	1007.55	923.827	1087.93	1065.61	1178.85
MG1655_apbA_b0425	2893.23	2955.52	1916.29	2284.37	2498.05	2614.93
MG1655_yajQ_b0426	4942.14	5240.2	5822.33	6187.18	4809.33	4656.01
MG1655_yajR_b0427	909.359	1218.05	785.011	617.484	701.555	846.054
MG1655_cyoE_b0428	7069.04	7687.6	6958.08	1642.32	1422.54	6958.08
MG1655_cyoD_b0429	8771.81	10817	9287.56	1996.73	2130.28	9023.93
MG1655_cyoC_b0430	11384.2	13936.1	11550.9	2801.33	2935.53	12098
MG1655_cyoB_b0431	12129.9	15380.1	11765.6	3262.85	3552.42	13275.6
MG1655_cyoA_b0432	16830.6	20475.7	17566.9	5165.64	5026.48	18172.6
MG1655_ampG_b0433	1505.28	1723.71	1303.69	1245.89	1441.04	1323.75
MG1655_bolA_b0435	3697.81	3701.5	3701.5	4822.87	3094.16	3178.41
MG1655_tig_b0436	11283.1	12321.3	12464.2	13408.4	11443.8	11621.5
MG1655_clpP_b0437	7865.07	8166.89	6955.98	7331.19	7522.76	7788.26
MG1655_clpX_b0438	5810.26	6091.6	5223.82	5554.53	5309.31	5650.04
MG1655_lon_b0439	3685.93	5143.81	5551.09	6078.21	5426.24	3943.08
MG1655_hupB_b0440	5562.62	5334.6	6273.04	6773.6	5428.05	5082.69
MG1655_b0441	5549.26	6469.58	5796.81	6766.52	7027.67	5459.78
MG1655_ybaV_b0442	743.749	1085.68	551.8	855.817	947.511	644.928
MG1655_ybaW_b0443	476.871	445.819	327.652	428.826	340.679	344.723
MG1655_ybaX_b0444	1562.6	1983.72	1994.07	1955.48	1795.6	1462.65
MG1655_ybaE_b0445	132.732	280.775	151.875	164.945	169.04	139.428
MG1655_cof_b0446	959.262	1223.49	958.459	959.262	682.956	814.039
MG1655_mdlA_b0448	920.928	952.372	808.427	920.928	905.599	933.716
MG1655_mdlB_b0449	745.824	772.739	555.934	637.785	616.756	678.484
MG1655_glnK_b0450	404.039	914.672	493.869	436.006	522.321	546.391
MG1655_amtB_b0451	636.996	587.706	614.484	549.122	664.803	650.261
MG1655_tesB_b0452	1761.4	1748.76	1603.93	1629.23	1624.2	1805.26
MG1655_ybaY_b0453	4875.6	3529.81	2882.49	2227.11	1666.45	4047.66
MG1655_ybaZ_b0454	1654.7	1455.42	1876.13	1592.49	1815.37	1897.31
MG1655_ffs_b0455	25017	20449.8	24852.5	22955.8	24196	22064.2
MG1655_ybaA_b0456	862.9	866.364	815.461	826.056	764.847	735.489
MG1655_ylaB_b0457	931.712	1127.48	841.486	708.835	858.536	872.058
MG1655_ylaC_b0458	5257.58	4322.6	3157.34	1883.95	1709.73	3836.01
MG1655_b0459	1197.15	1493.29	1185.88	1425.81	1170.71	1085.69
MG1655_hha_b0460	4833.91	4651.9	5518.74	6034.59	4707.82	4136.13
MG1655_ybaJ_b0461	4424.59	5302.92	4928.48	6127.79	4333	3694.26
MG1655_acrA_b0463	6897.36	6993.46	6810.57	7666.86	6601.83	6958.76
MG1655_acrR_b0464	1362.43	1645.02	1798.7	1916.16	1277.72	1451.65
MG1655_b0465	854.825	966.063	863.968	947.817	894.713	754.307
MG1655_ybaM_b0466	755.989	697.997	836.928	815.482	699.591	651.314
MG1655_priC_b0467	1118.37	1226.88	967.646	1095.94	1118.37	1004.16
MG1655_ybaN_b0468	1628.48	2094.69	1724.7	1466.62	1764.93	1764.93
MG1655_apt_b0469	4769.83	4883.99	5950.62	5736.04	6414.59	5154.6
MG1655_dnaX_b0470	2482.56	2880.2	2162.49	2268.12	2518.82	2408.87
MG1655_ybaB_b0471	7510.04	8122.59	7790.14	8040.33	8568.29	7984.18
MG1655_recR_b0472	5287.97	5187.27	5600.38	5526.15	5985.41	5789.36
MG1655_htpG_b0473	2868.3	3423.14	4219.99	5046.4	3903.82	3129.34
MG1655_adk_b0474	10684.2	11881.9	13272.6	12664.1	11939.3	12009.8
MG1655_hemH_b0475	1302.93	1530.24	1033	1008.68	1124.68	1225.16
MG1655_b0476	553.126	947.295	510.817	554.985	581.928	581.928
MG1655_gsk_b0477	1945.2	1941.67	2086.63	2061.93	2413.22	2084.4
MG1655_ybaL_b0478	2149.37	2070.17	1888.9	1603.57	2068.68	2329.26
MG1655_fsr_b0479	637.146	826.261	469.144	505.294	602.362	671.36
MG1655_ushA_b0480	2345.53	2322.8	1607.86	2334.48	2334.48	2512.26
MG1655_ybaK_b0481	1615.26	1862.6	1553.31	1553.31	1230.98	1409.47
MG1655_ybaP_b0482	4514.06	3687.77	2456.26	2452.14	2911.82	3682.89
MG1655_ybaQ_b0483	1950.27	2030.09	2787.59	2407.58	1705.87	1770.15
MG1655_b0484	453.593	473.888	336.654	432.594	508.595	426.139
MG1655_ybaS_b0485	3186.77	2345.23	913.666	2800.28	4506.46	2154.82
MG1655_ybaT_b0486	1239.15	1007.6	692.373	1145.89	1521.21	918.515
MG1655_b0487	3030.1	2834.22	1575.39	2653.3	3857.71	2400.69
MG1655_ybbJ_b0488	1048.62	967.46	665.574	859.207	892.899	888.908
MG1655_ybbL_b0490	1495.52	1277.59	1435.69	1596.04	1307.52	1304.39
MG1655_ybbM_b0491	875.125	936.588	844.309	897.701	800.128	825.125
MG1655_ybbN_b0492	3586.6	3902.37	3354.39	4049.88	4502.71	3887.43
MG1655_ybbO_b0493	2206.04	2368.91	1749.71	2046.54	2623.27	2372.7
MG1655_tesA_b0494	1936.56	2438.25	1727.09	1965.48	2583.48	1967.6
MG1655_ybbA_b0495	1724.94	1679.12	1510.14	1539.13	1857.26	1862.73
MG1655_ybbP_b0496	759.044	824.832	759.044	741.417	834.818	753.908
MG1655_rhsD_b0497	510.481	510.481	514.001	510.481	448.699	500.401
MG1655_ybbC_b0498	442.515	549.546	523.12	725.504	429.928	374.288
MG1655_b0499	303.394	643.029	315.559	368.373	256.85	277.26
MG1655_ybbD_b0500	118.761	153.291	118.761	122.851	113.032	127.615
MG1655_b0502	715.179	1087.05	653.245	727.3	736.151	620.038
MG1655_ybbB_b0503	937.373	806.101	899.373	875.812	964.989	1002.89
MG1655_ybbS_b0504	255.484	516.817	257.404	254.708	255.484	242.278
MG1655_b0505	775.262	1083.86	752.437	769.706	761.553	698.484
MG1655_b0506	2014.33	2198.56	2234.14	2114.5	2307.06	1782.33
MG1655_gcl_b0507	394.221	636.686	379.734	349.817	340.101	407.428
MG1655_b0508	272.595	436.9	240.99	260.024	285.262	255.804
MG1655_b0509	292.257	487.343	299.184	300.954	326.724	326.724
MG1655_ybbV_b0510	45.9212	121.112	42.9243	42.035	39.9327	49.3235
MG1655_b0512	350.837	406.159	340.311	340.537	331.643	357.62
MG1655_ybbY_b0513	348.157	509.091	348.736	303.591	308.018	323.378
MG1655_b0514	374.484	380.928	345.528	343.523	331.024	374.685
MG1655_ylbA_b0515	572.812	772.621	544.973	604.402	624.817	607.706
MG1655_b0516	26.9989	230.334	23.0396	21.7393	30.5615	21.7117
MG1655_b0517	200.893	458.159	234.524	220.434	216.195	234.524
MG1655_fdrA_b0518	559.711	638.666	607.151	672.817	689.823	586.981
MG1655_ylbE_b0519	404.617	545.263	358.362	317.106	362.589	404.617
MG1655_ylbF_b0520	243.044	405.918	237.817	256.202	218.617	241.017
MG1655_arcC_b0521	592.149	1057.1	528.15	600.454	666.65	532.073
MG1655_purK_b0522	3078.14	3419.91	3374.15	2558.07	3411.46	3452.17
MG1655_purE_b0523	3383.36	3347.66	3354.22	2874.41	3903.96	3529.77
MG1655_ybbF_b0524	1420.18	1351.62	1674.36	1467.45	1325.87	1424.51
MG1655_ppiB_b0525	7579.8	7888.21	9328.06	8430.95	6791.66	7669.48
MG1655_cysS_b0526	2819.15	2851.78	2439.45	2627.51	2601.91	3014.36
MG1655_ybcJ_b0528	1755.68	1995.09	1542.22	1498.09	1611.46	1677.05
MG1655_folD_b0529	4915.52	4611.55	4603.57	4337.39	5087.71	5319.93
MG1655_sfmA_b0530	441.729	943.629	499.204	500.035	513.706	495.842
MG1655_sfmC_b0531	239.182	294.372	251.123	249.844	231.678	266.713
MG1655_sfmD_b0532	438.808	629.162	443.484	414.146	423.039	436.012
MG1655_sfmH_b0533	250.973	516.273	301.801	237.219	261.706	269.262
MG1655_sfmF_b0534	465.149	704.268	432.861	425.06	460.595	429.981
MG1655_fimZ_b0535	193.817	1235.02	154.597	174.702	153.708	165.089
MG1655_intD_b0537	1288.15	1407.94	1251.18	1473.9	1077.45	1018.81
MG1655_b0538	501.285	754.624	516.217	556.817	552.706	448.091
MG1655_b0539	457.553	872.595	588.706	586.46	1229.37	468.367
MG1655_b0542	611.299	343.613	718.454	577.899	716.039	711.73
MG1655_emrE_b0543	321.928	364.355	387.256	387.256	720.908	297.262
MG1655_ybcK_b0544	208.262	540.505	251.836	241.4	331.174	215.076
MG1655_ybcL_b0545	489.35	759.649	556.036	509.886	912.311	443.653
MG1655_ybcM_b0546	515.058	472.449	544.644	718.141	1386.84	405.473
MG1655_ybcN_b0547	461.134	407.595	467.151	448.151	588.546	493.056
MG1655_ninE_b0548	119.937	828.753	120.365	129.193	255.706	105.269
MG1655_ybcO_b0549	213.232	663.898	212.422	191.792	309.133	206.762
MG1655_ybcQ_b0551	1084.47	1096.48	921.077	1096.48	1173.24	1105.75
MG1655_nmpC_b0553	1612.75	2958.89	2807.21	5478.93	6060.93	2301.87
MG1655_ybcR_b0554	180.116	757.766	214.284	416.705	307.623	214.669
MG1655_ybcS_b0555	317.066	511.484	344.974	378.067	375.29	362.425
MG1655_ybcT_b0556	127.287	855.756	107.296	123.474	220.426	107.296
MG1655_ybcV_b0558	101.672	429.283	76.0903	122.847	131.45	84.3393
MG1655_ybcW_b0559	592.763	830.706	521.466	966.609	744.171	610.828
MG1655_nohB_b0560	570.573	864.526	682.595	509.788	806.692	531.262
MG1655_ybcX_b0561	836.312	1539.8	901.039	925.484	1232.91	827.489
MG1655_ybcY_b0562	907.073	1646.75	975.703	768.501	804.351	927.261
MG1655_ylcE_b0563	95.311	243.199	103.357	107.737	87.3141	84.8421
MG1655_appY_b0564	398.871	651.622	592.928	1369.55	874.011	323.554
MG1655_ompT_b0565	33468.8	30841.5	30596.2	32064.5	33025.8	30633.7
MG1655_envY_b0566	106.259	286.604	102.04	116.256	104.11	92.7945
MG1655_nfrA_b0568	497.373	646.4	420.023	497.373	519.97	554.375
MG1655_nfrB_b0569	460.928	578.421	417.066	410.18	418.443	427.961
MG1655_cusS_b0570	1381.26	1564.17	1175.22	1346.6	1424.08	1371.85
MG1655_b0571	1205.27	1072.7	873.46	1041.51	1238.04	1237.29
MG1655_b0572	208.017	445.484	220.85	245.079	239.843	231.904
MG1655_ylcC_b0573	865.901	669.269	960.227	724.922	931.479	1082.93
MG1655_b0574	344.983	453.004	356.921	352.146	378.928	325.484
MG1655_b0575	502.305	661.853	457.484	458.92	514.439	446
MG1655_pheP_b0576	1862.95	1440.5	1586.02	1963.64	1947.11	1881.37
MG1655_ybdG_b0577	1205.9	1197.46	1318.71	1381.17	1327.81	1152.04
MG1655_nfnB_b0578	4670.94	4695.04	4253.04	5280.06	4199.67	4232.97
MG1655_ybdF_b0579	1461.57	1631	1449.97	1511.34	1288.92	1378.26
MG1655_ybdJ_b0580	1508.81	1680.42	1241.04	1218.44	1076.09	1367.71
MG1655_ybdK_b0581	817.444	828.926	671.703	840.174	803.23	742.34
MG1655_entD_b0583	494.373	390.424	528.832	400.058	494.373	581.292
MG1655_fepA_b0584	1801.09	2918.94	1731.56	1457.16	2073.04	2889.09
MG1655_fes_b0585	854.99	1368.61	930.127	705.55	1015.5	1130.89
MG1655_entF_b0586	1174.43	1193.14	1164.71	864.918	1225.57	1350.5
MG1655_fepE_b0587	222.373	523.795	218.894	218.777	233.979	242.851
MG1655_fepC_b0588	586.034	852.239	637.674	559.031	663.207	715.04
MG1655_fepG_b0589	914.935	857.322	807.15	879.894	969.706	1017.75
MG1655_fepD_b0590	967.889	1601.63	1011.67	1140.85	1348.93	1150.29
MG1655_ybdA_b0591	841.484	935.956	796.639	769.29	977.024	944.253
MG1655_fepB_b0592	652.391	765.817	724.39	581.962	765.246	752.706
MG1655_entC_b0593	1455.98	1872.64	1868.94	1208.21	1949.46	2391.15
MG1655_entE_b0594	559.802	594.563	721.706	326.979	713.195	863.852
MG1655_entB_b0595	1151.89	1507.08	1295.14	860.464	1333.26	1575.71
MG1655_entA_b0596	1073.52	1209.51	1326.04	864.23	1222.82	1483.04
MG1655_ybdB_b0597	1486.62	1798.5	1871.62	1207.82	1798.5	2163.94
MG1655_cstA_b0598	650.706	856.484	612.033	550.15	574.039	627.22
MG1655_ybdH_b0599	831.667	850.522	866.082	985.324	915.887	819.999
MG1655_ybdL_b0600	261.484	362.917	239.955	244.928	260.202	215.311
MG1655_ybdM_b0601	303.484	382.583	286.955	298.75	216.804	283.902
MG1655_ybdN_b0602	445.643	1082.93	441.089	477.676	467.151	417.703
MG1655_ybdO_b0603	201.729	397.921	189.446	208.817	121.629	164.95
MG1655_dsbG_b0604	1629.6	1613.68	1223.55	1405.48	1276.95	1521.88
MG1655_ahpC_b0605	12485.1	12977.5	11767.2	14533.8	13004.1	12851.3
MG1655_ybdQ_b0607	1434.93	1400.62	502.432	2235.66	1468.71	1282.07
MG1655_ybdR_b0608	732.265	864.739	628.292	646.706	856.803	645.302
MG1655_rnk_b0610	1146.21	1430.87	1307.03	1491.83	1267.82	1197
MG1655_rna_b0611	2414.55	2640.04	2520.14	2520.14	2216.4	2286.9
MG1655_b0612	237.971	699.14	247.229	249.679	243.586	221.165
MG1655_citG_b0613	243.88	419.541	262.595	263.441	307.439	295.166
MG1655_ybdU_b0614	400.548	686.936	471.928	490.728	471.928	394.727
MG1655_citF_b0615	384.361	697.845	429.399	484.234	522.359	378.515
MG1655_citE_b0616	871.049	1242.68	834.09	957.261	967.817	811.232
MG1655_citD_b0617	265.151	405.24	245.496	290.847	284.896	250.527
MG1655_citA_b0619	684.595	665.269	598.165	620.01	596.168	700.357
MG1655_citB_b0620	794.727	1178.13	659.295	713.928	794.727	756.858
MG1655_dcuC_b0621	567.14	934.792	668.819	755.484	717.484	572.469
MG1655_crcA_b0622	1047.84	1073.54	731.523	1257.8	1229.33	810.484
MG1655_cspE_b0623	6251.38	6642.19	8915.56	9841.52	8601.02	5828.73
MG1655_crcB_b0624	1078.36	859.68	1375.15	1224.17	966.03	1016.15
MG1655_ybeH_b0625	866.84	975.276	686.115	727.261	769.606	856.478
MG1655_ybeM_b0626	639.622	605.982	394.313	572.464	545.396	566.308
MG1655_b0627	3174.73	3167.28	2194.95	4258.98	3422.7	2665.13
MG1655_lipA_b0628	4413.42	4802.68	7190.82	3926.7	5041.84	4982.12
MG1655_ybeF_b0629	471.361	596.421	457.484	513.929	532.085	496.963
MG1655_lipB_b0630	2047.93	2184.21	2701.76	2342.26	2370.26	2149.94
MG1655_ybeD_b0631	2624.26	2506.24	3207.46	3532.26	3566.41	2538.36
MG1655_dacA_b0632	3870.52	4278.92	5501.6	5533.54	4629.58	4188.67
MG1655_rlpA_b0633	2917.82	2819.11	2686.1	2442.65	3060.55	3067.68
MG1655_mrdB_b0634	1481.37	1388.37	1039.83	913.445	1247.25	1493.29
MG1655_mrdA_b0635	1998.09	1998.78	1827.94	1587.77	1781.04	2059.59
MG1655_ybeA_b0636	3941.04	4265.88	3941.04	3434.66	3971.27	4274.93
MG1655_ybeB_b0637	4823.77	4223.13	4622.48	4052.2	4336.98	5146.65
MG1655_phpB_b0638	1695.15	1821.26	1290.58	1205.25	1457.77	1459.75
MG1655_b0639	2994.48	2563.72	1945.69	2099.26	2454.71	2612.7
MG1655_holA_b0640	2041.88	1866.04	1993.6	1871.23	2055.99	2112.66
MG1655_rlpB_b0641	4301.61	4178.91	4694.81	4410.71	4333.71	4404.61
MG1655_leuS_b0642	5620.92	6302.37	6067.79	5537.6	5818.15	6488.6
MG1655_ybeL_b0643	3521.56	3798.08	2673.03	4091.56	3012.04	3084.53
MG1655_ybeQ_b0644	303.236	430.549	325.06	284.503	213.128	295.992
MG1655_ybeR_b0645	211.596	562.817	131.832	168.973	190.624	171.826
MG1655_ybeS_b0646	397.262	529.077	354.14	419.59	432.628	383.126
MG1655_ybeT_b0647	276.965	471.637	249.487	265.176	271.604	289.034
MG1655_ybeU_b0648	464.678	559.817	519.066	419.419	474.928	474.928
MG1655_ybeV_b0649	316.369	564.923	320.411	351.048	315.484	273.602
MG1655_b0650	549.533	885.653	538.286	598.12	578.014	590.224
MG1655_b0651	712.247	711.373	794.105	767.629	786.91	719.097
MG1655_gltL_b0652	1415.48	1486.29	1479.93	1059.86	1223.14	1439.84
MG1655_gltK_b0653	1157.15	1157.82	1157.82	936.078	955.669	1193.15
MG1655_gltJ_b0654	899.567	851.894	813.96	569.538	703.262	892.586
MG1655_b0655	2209.49	2591.31	2569.15	1769.59	1499.48	2337.2
MG1655_lnt_b0657	832.749	1023.58	858.707	737.073	1069.29	804.484
MG1655_ybeX_b0658	2430.02	2336.59	2577.41	2003.97	2601.07	2249.37
MG1655_ybeY_b0659	4080.39	4649.02	4694.08	3942.33	5284.91	4095.3
MG1655_ybeZ_b0660	4370.67	5393.64	4748.69	4587.6	5445.95	4256.26
MG1655_yleA_b0661	2444.32	1937.48	2820.01	2106.67	1988.64	2796.4
MG1655_b0662	1427.15	1068.37	1052.15	1144.27	1329.68	1422.04
MG1655_asnB_b0674	2479.97	2912.04	4231.67	2052.97	4822.3	3085.84
MG1655_nagD_b0675	2586.23	2635.84	2710.86	2659.37	3043.42	2555.6
MG1655_nagC_b0676	2829	3489.3	2012	1855.57	2788.43	2480.51
MG1655_nagA_b0677	4292.15	3972.48	2393.6	3220.16	2690.04	3408.65
MG1655_nagB_b0678	1879.84	1677.26	1493.48	1564.91	1728.84	1728.84
MG1655_nagE_b0679	467.297	371.74	430.325	436.879	439.262	445.853
MG1655_glnS_b0680	2211.86	2523.51	2882.67	2244.91	2811.48	2568.14
MG1655_ybfM_b0681	265.617	330.888	265.617	271.706	297.485	265.617
MG1655_ybfN_b0682	582.126	757.715	584.328	526.282	589.62	589.62
MG1655_fur_b0683	9306.33	8972.75	11798.8	9871.15	7828.05	9010.94
MG1655_fldA_b0684	7915.58	8327.04	10354.9	9608.05	7653.04	8228.74
MG1655_ybfE_b0685	2487.37	2446.88	2690.55	2701.79	2103.54	2553.48
MG1655_ybfF_b0686	1401.65	1167.05	1381.04	1347.08	1277.73	1469.45
MG1655_seqA_b0687	5308.01	5323.07	5588.04	5523.6	5465.26	5387.66
MG1655_pgm_b0688	3422.87	3788.49	3653.82	3788.49	3977.58	3530.56
MG1655_ybfP_b0689	497.377	567.037	553.113	547.928	513.4	535.515
MG1655_ybfG_b0690	598.301	957.689	502.373	514.537	495.91	585.813
MG1655_ybfH_b0691	360.87	725.401	251.616	306.817	274.52	285.374
MG1655_potE_b0692	449.679	517.873	442.933	413.484	449.679	449.679
MG1655_speF_b0693	255.521	515.889	242.841	246.977	277.721	240.633
MG1655_kdpE_b0694	1147.95	1188.68	946.001	982.276	1227.04	1122.53
MG1655_kdpD_b0695	1934.45	2374.49	1987.84	1853.84	2052.92	1906.53
MG1655_kdpC_b0696	509.106	691.733	397.716	457.326	477.627	487.041
MG1655_kdpB_b0697	1437.1	1176.51	1673.28	1436.71	1422.82	1585.75
MG1655_kdpA_b0698	862.116	776.077	959.625	849.644	915.613	849.494
MG1655_ybfA_b0699	1401.15	942.45	1454.44	1774.08	1354.34	980.74
MG1655_rhsC_b0700	274.762	277.426	271.408	286.096	300.574	257.52
MG1655_b0701	424.039	618.62	424.039	420.147	375.928	383.084
MG1655_ybfB_b0702	167.32	302.687	131.116	142.601	153.685	126.51
MG1655_b0703	406.236	514.142	419.899	378.475	382.039	414.751
MG1655_ybfC_b0704	216.666	448.002	201.972	230.262	184.362	218.826
MG1655_ybfD_b0706	100.88	278.441	59.176	64.3718	42.6846	68.732
MG1655_ybgA_b0707	1050.04	684.739	689.197	666.411	946.421	794.382
MG1655_phrB_b0708	868.928	1125.68	726.171	685.295	868.928	814.277
MG1655_ybgI_b0710	4267.81	4904.73	3417.64	4308.22	5503.15	3978.84
MG1655_ybgJ_b0711	1932.9	1914.05	1397.89	1684.96	2386.6	1866.2
MG1655_ybgK_b0712	2212.48	2092.49	1388.33	1713.34	2544.57	2033.78
MG1655_ybgL_b0713	1636.73	1830.77	1178.13	1402.24	1841.37	1440.51
MG1655_nei_b0714	754.922	724.633	751.691	686.182	975.817	769.016
MG1655_abrB_b0715	464.267	543.261	435.306	461.85	502.897	464.267
MG1655_ybgO_b0716	379.483	766.016	391.373	407.117	411.401	378.039
MG1655_ybgP_b0717	312.057	771.706	297.394	365.039	325.595	305.226
MG1655_ybgQ_b0718	193.569	552.602	220.596	248.167	229.47	204.009
MG1655_ybgD_b0719	210.844	555.483	190.843	166.929	162.88	178.359
MG1655_gltA_b0720	2377.5	2006.71	1330.91	787.706	558.78	2252.37
MG1655_sdhC_b0721	5657.64	4471.85	2276.91	733.484	613.097	5994.53
MG1655_sdhD_b0722	6270.43	5365.61	2721.25	1002.75	899.014	6903.48
MG1655_sdhA_b0723	6956.3	7633.53	3350.59	1395.73	1274.68	8054.49
MG1655_sdhB_b0724	6280.95	4904.23	2965.82	1100.7	1013.33	6719.49
MG1655_b0725	7524.49	6455.26	5243.69	2437.38	2074.05	8117.7
MG1655_sucA_b0726	5925.9	5694.99	3564.18	1878.55	1781.64	7012.23
MG1655_sucB_b0727	7557.02	7766.97	4697.26	2842.59	3013.11	8703.69
MG1655_sucC_b0728	6774.93	6517	3957	2469.6	2549.33	8268.04
MG1655_sucD_b0729	3760.59	3882.41	2694.98	1610.71	1641.68	4720.6
MG1655_farR_b0730	1027.75	1038.58	1026.91	1031.04	1021.36	953.712
MG1655_hrsA_b0731	338.933	644.658	355.261	355.261	320.583	355.261
MG1655_ybgG_b0732	246.435	416.445	271.261	308.002	323.706	251.686
MG1655_cydA_b0733	3519.82	4436.71	4621.01	22380.9	21490.4	3460.64
MG1655_cydB_b0734	3121.17	3440.75	3738.7	18826.3	18826.3	3008.99
MG1655_ybgE_b0735	2346.53	2176.29	2456.93	9060.14	7286.22	2072.24
MG1655_ybgC_b0736	3072.95	3345.91	3888.6	3811.46	3538.96	2823.71
MG1655_tolQ_b0737	3543.31	3422.19	3935.26	3906.68	3677.49	3355.14
MG1655_tolR_b0738	3014.68	2743.49	3263.27	3272.31	2918.03	2885.47
MG1655_tolA_b0739	3146.5	3105.26	3825.17	3557.84	3526.38	3045.37
MG1655_tolB_b0740	7271.07	8129.46	8160.15	8016.07	7455.31	7352.18
MG1655_pal_b0741	10885	9481.54	11439.1	10091.8	8552	10677.5
MG1655_ybgF_b0742	6821.92	6978.13	7502.14	6310.95	5802.82	6680.97
MG1655_nadA_b0750	6217.7	7568.39	7652.45	7429.95	11334	6481.63
MG1655_pnuC_b0751	3440.63	3601.38	4350.02	4451.57	5731.15	3527.85
MG1655_b0753	1886.04	1178.98	1372.14	1981.93	1522.26	1528.45
MG1655_aroG_b0754	4025.37	4164.37	4057.98	3946.99	4583.14	4062.08
MG1655_gpmA_b0755	12768.9	14750.3	11080.2	12067.5	10138.5	12555.3
MG1655_galM_b0756	2785.93	2959.91	2406.43	2893.35	3175.93	2782.42
MG1655_galK_b0757	1671.82	1841.87	1632.41	1828.11	1895.48	1617.89
MG1655_galT_b0758	1735.15	2242.13	1519.02	1804.21	2100.02	1700.36
MG1655_galE_b0759	1647.75	2716.04	1710.18	2071.72	2329.93	1745.49
MG1655_modF_b0760	1174.03	1754.37	1176.54	1030.95	1240.37	1221.61
MG1655_modE_b0761	963.175	1066.38	702.547	897.15	1003.25	963.724
MG1655_b0762	1306.63	1052.82	1636.25	1537.63	1069.79	1248.48
MG1655_modC_b0765	836.603	779.54	801.496	774.668	809.928	844.537
MG1655_ybhA_b0766	1783.65	1489.71	1751.51	1678.59	1704.86	1879.37
MG1655_ybhE_b0767	4302.94	3020.99	2652.88	3213.14	3758.22	4097.13
MG1655_ybhD_b0768	316.337	653.971	332.302	301.507	397.459	340.041
MG1655_ybhH_b0769	338.329	406.857	422.652	305.615	335.917	353.607
MG1655_ybhI_b0770	381.597	432.885	351.039	347.057	390.485	472.337
MG1655_ybhJ_b0771	936.52	1085.63	887.801	809.854	895.262	908.372
MG1655_ybhC_b0772	2517.5	2215.14	2836.06	2899.67	2072.68	2454.59
MG1655_ybhB_b0773	1318.54	1071.19	2039.14	1475.97	1390.2	1384.34
MG1655_bioA_b0774	812.518	758.207	1759.2	617.513	846.384	1157.15
MG1655_bioF_b0776	682.313	703.189	1933.39	635.859	852.262	1106.42
MG1655_bioD_b0778	980.938	984.674	2593.77	807.985	980.938	1345.9
MG1655_uvrB_b0779	2883.93	2890.63	2996.15	3036.53	2608.74	2793.71
MG1655_ybhK_b0780	1426.98	1631.24	1397.03	1991.48	1569.47	1327.4
MG1655_moaA_b0781	2695.02	3166.41	3170.39	2294.24	2972.33	3133.22
MG1655_moaB_b0782	3521.94	4351.24	5052.3	4197.18	4054.37	3889.15
MG1655_moaC_b0783	3449.06	3211.9	4237.93	3749.04	3645.12	3824.38
MG1655_moaD_b0784	3714.42	4080.05	4866.65	3999.99	4209.15	4056.06
MG1655_moaE_b0785	2783.38	2882.04	3325.12	2823.21	2882.04	3046.36
MG1655_ybhL_b0786	6109.94	5597.06	5516.04	6367.3	4318.91	5337.19
MG1655_ybhM_b0787	438.706	619.985	373.315	438.706	351.868	414.454
MG1655_ybhN_b0788	719.624	704.357	704.357	648.404	704.357	692.595
MG1655_ybhP_b0790	1117.31	1419.43	638.731	759.548	1123.96	1044.2
MG1655_ybhQ_b0791	1310.1	1102.51	1314.69	1496.2	1041.71	1054.6
MG1655_ybhR_b0792	714.262	882.604	669.965	654.841	810.997	768.851
MG1655_ybhS_b0793	1478.6	1376.38	1112.81	1267.04	1449.06	1486.34
MG1655_b0795	1678.6	1905.47	927.476	1139.71	1763.93	1647.6
MG1655_ybiH_b0796	1325.75	1616.94	1097.06	1346.01	1395.43	1262.93
MG1655_rhlE_b0797	1594.71	1471.19	1015.42	1381.45	1266.2	1548.42
MG1655_ybiA_b0798	379.09	734.582	407.275	432.831	403.145	381.926
MG1655_dinG_b0799	626.171	588.706	553.475	531.226	588.706	595.372
MG1655_ybiB_b0800	629.907	503.262	521.146	677.934	672.15	602.643
MG1655_ybiC_b0801	1192.15	1307.82	1011.08	1116.51	1391.3	1160.1
MG1655_ybiJ_b0802	2409.93	3003.76	2490.67	2777.89	2306.08	2208.56
MG1655_ybiI_b0803	540.566	685.956	521.014	426.575	523.984	630.484
MG1655_ybiX_b0804	684.595	707.88	684.595	568.168	590.01	856.262
MG1655_b0805	779.889	976.294	897.039	479.695	690.262	1570.2
MG1655_ybiM_b0806	973.83	815.792	688.184	985.318	778.143	870.572
MG1655_ybiN_b0807	2012.11	1751.18	1386.97	1807.49	1923.37	2240.64
MG1655_ybiO_b0808	673.86	751.568	621.373	608.721	806.454	747.927
MG1655_glnQ_b0809	1344.82	1699.95	1814.94	1358.66	2055.2	1566.69
MG1655_glnP_b0810	2050.26	1852.78	2308.83	1808.56	2608.84	2406.09
MG1655_glnH_b0811	6049.31	6623.97	6904.49	6413.11	8595.99	7154.93
MG1655_dps_b0812	13027.9	11467.4	10735.6	13659.6	11966.6	11125.7
MG1655_ybiF_b0813	549.133	783.395	587.706	623.15	623.15	583.382
MG1655_ompX_b0814	33042.1	29231.8	29370.3	27699.3	24223.9	30496.7
MG1655_ybiP_b0815	501.672	593.151	500.669	480.707	506.73	440.717
MG1655_b0816	145.985	350.674	159.614	178.771	218.266	164.619
MG1655_b0817	2590.71	2492.78	2773.15	2077.38	2026.71	2610.81
MG1655_ybiS_b0819	4002.34	4058.49	4058.49	4405.12	4149.69	4127.94
MG1655_ybiT_b0820	2090.71	2265.35	2344.51	2118.97	2236.18	2187.8
MG1655_ybiU_b0821	705.817	708.218	802.06	462.144	439.909	653.151
MG1655_b0822	1248.54	1022.21	2157.18	1505.56	1056.79	1148.13
MG1655_ybiY_b0824	412.644	603.777	366.498	422.125	426.38	357.706
MG1655_b0825	350.008	516.209	273.718	362.365	332.706	355.858
MG1655_moeB_b0826	1015.93	919.595	837.712	919.595	954.103	989.119
MG1655_moeA_b0827	1706.98	1310.68	1299.24	1426.71	1496.86	1747.55
MG1655_ybiK_b0828	2486.89	1992.12	1458.04	1855.95	2028.55	1961.15
MG1655_b0829	2117.77	1864.45	1785.85	1495.93	1839.59	1639.2
MG1655_b0830	836.016	883.595	883.595	770.267	983.326	835.151
MG1655_b0831	814.928	828.005	854.484	750.595	886.039	905.055
MG1655_b0832	775.698	964.54	741.628	849.185	849.185	812.252
MG1655_b0833	652.386	924.268	736.169	1102.04	1090.94	783.22
MG1655_b0834	774.967	1122.57	766.211	1037.94	1116.93	756.003
MG1655_yliG_b0835	1533.53	1560.98	1965.26	1419.04	1440.52	1559.65
MG1655_b0836	269.262	505.594	247.221	274.928	268.756	222.216
MG1655_yliI_b0837	546.817	558.92	498.528	409.344	531.66	557.391
MG1655_yliJ_b0838	2116.25	2162.82	2350.83	2570.63	2267.45	1999.75
MG1655_dacC_b0839	5374.33	3930.44	2808.78	3292.56	3188.43	4056.67
MG1655_deoR_b0840	3194.87	2786.72	2232.26	2434.9	2290.59	2906.61
MG1655_ybjG_b0841	6588.95	4824	3491.27	4490.06	3782.14	5475.98
MG1655_cmr_b0842	2162.84	1539.26	1250.5	1218.93	1595.82	1912.71
MG1655_ybjH_b0843	570.957	671.819	570.957	606.375	570.957	546.563
MG1655_b0844	1030.61	979.463	1056.48	1056.48	1089.31	986.346
MG1655_b0845	789.785	915.039	708.167	719.142	851.997	701.112
MG1655_b0846	600.484	689.079	562.584	595.128	576.015	565.748
MG1655_b0847	1003.18	751.299	743.167	908.15	814.045	944.103
MG1655_ybjM_b0848	471.801	447.188	413.262	563.102	560.172	465.373
MG1655_grxA_b0849	945.318	1046.49	1100.25	1039.67	906.47	1059.35
MG1655_ybjC_b0850	2647.5	2959.48	2749.05	2674.26	2889.09	2930.37
MG1655_b0851	2609.71	2295.61	2541.48	2541.48	2574.16	2921.74
MG1655_rimK_b0852	1215.15	1131.12	1171.65	1215.15	1125.31	1292.93
MG1655_ybjN_b0853	2884.2	2450.98	3816.94	3658.51	2788.26	2805.04
MG1655_potF_b0854	920.82	764.656	562.418	444.439	416.79	809.039
MG1655_potG_b0855	480.06	523.552	230.522	164.524	185.666	441.133
MG1655_potH_b0856	595.484	525.466	595.484	515.928	557.547	595.484
MG1655_potI_b0857	404.205	501.146	372.706	290.126	366.134	404.205
MG1655_ybjO_b0858	832.244	698.934	791.427	829.04	829.04	848.417
MG1655_ybjF_b0859	1189.37	1313.36	1189.37	1046.29	1167.16	1348.61
MG1655_artJ_b0860	829.712	495.566	707.712	773.592	708.684	676.183
MG1655_artM_b0861	1684.82	1752.59	1441.97	1637.72	1658.44	1477.1
MG1655_artQ_b0862	2720.52	4062.42	1947.06	2646.15	2855.48	2385.47
MG1655_artI_b0863	3434.59	2945.45	3322.71	3102.15	3158.1	3434.59
MG1655_artP_b0864	5467.36	5572.35	4553.02	4891.34	5746.97	4916.32
MG1655_ybjP_b0865	3398.2	2990.37	2522.7	3038.1	2918.2	3401.45
MG1655_b0866	1422.35	1168.64	1120.11	1301.09	1327.06	1485.55
MG1655_b0867	1479.62	1147.43	1027.04	1165.23	1256	1370.99
MG1655_ybjT_b0869	2552.33	2401.51	1747.5	2238.26	2679.38	2357.59
MG1655_b0870	2113.7	2101.74	1454.51	1812.93	2433.55	1875.26
MG1655_poxB_b0871	3038.86	2586.87	2138.37	2232.59	2257.45	2507.88
MG1655_b0872	368.449	884.373	339.124	362.342	324.817	324.024
MG1655_b0873	624.15	690.553	656.822	635.041	579.235	552.133
MG1655_ybjE_b0874	897.464	890.898	879.913	870.479	915.61	897.464
MG1655_aqpZ_b0875	511.392	528.484	495.122	456.671	496.778	523.937
MG1655_ybjD_b0876	1115.48	1025.99	1006.89	1025.99	1032.18	1034.32
MG1655_ybjX_b0877	11997.1	12485.5	8743.02	10359.1	10924.7	11976.6
MG1655_b0878	952.899	858.841	1072.71	1055.31	1118.95	1004.21
MG1655_cspD_b0880	1208.78	948.795	1549.32	1987.32	1437.38	981.681
MG1655_yljA_b0881	7244.28	6834.82	6633.32	6272.85	5734.1	6834.82
MG1655_clpA_b0882	5089.95	4286.15	4192.38	3581.47	2821.93	4558.04
MG1655_infA_b0884	6483.98	6698.17	9576.79	8039.57	7252.37	6299.15
MG1655_aat_b0885	1762.47	1604.67	1762.47	1981.37	2061.33	1540.15
MG1655_cydC_b0886	1785.18	1380.63	1808.07	2437.6	2262.4	1521.44
MG1655_cydD_b0887	1284.95	1073.2	1289.04	1464.37	1616.7	1193.18
MG1655_trxB_b0888	4746.72	4901.16	5116.65	4002.44	3954.48	4952.35
MG1655_lrp_b0889	7161.71	6676.3	7161.71	8119.01	6413.42	6505.13
MG1655_ftsK_b0890	3103.7	3554.8	2729.04	2893.18	3580.32	3319.8
MG1655_lolA_b0891	3254.56	2919.93	3226.48	3288.18	3052.37	3119.52
MG1655_ycaJ_b0892	1241.06	1065.02	988.706	1138.31	1226.41	1121.17
MG1655_serS_b0893	4724.82	5542.37	4885.34	4962.11	6360.75	5075.1
MG1655_dmsB_b0895	433.15	517.289	402.595	428.994	401.594	393.018
MG1655_dmsC_b0896	456.011	773.036	474.595	443.373	441.527	439.324
MG1655_ycaC_b0897	4110.33	3476.59	3119.26	3476.59	2618.83	3093.1
MG1655_ycaD_b0898	999.799	1098.5	1179.66	1238.28	1049.28	980.282
MG1655_b0899	217.595	412.444	259.039	254.23	263.455	244.437
MG1655_ycaN_b0900	458.758	517.598	445.926	511.484	481.878	424.755
MG1655_ycaK_b0901	1238.49	1192.34	1210.06	1221.82	1084.79	1225.7
MG1655_pflA_b0902	2441.41	2294.81	2238.41	3383.3	2934.02	2638.81
MG1655_focA_b0904	1571.95	1785.01	1829.89	3245.48	2912.04	1430.24
MG1655_ycaO_b0905	1001.77	986.088	1112.72	1198.58	1169.44	1117.11
MG1655_ycaP_b0906	1606.49	1662.64	1444.97	1664.93	1385.87	1409.86
MG1655_serC_b0907	4542.37	5082.43	5564.01	5974.57	5763.15	4552.95
MG1655_aroA_b0908	2343.28	1930.46	2728.53	2662.27	2601.8	2408.37
MG1655_ycaL_b0909	294.318	426.824	296.176	314.73	298.151	298.151
MG1655_cmk_b0910	4531.03	4121.87	4321.16	4203.28	3347.71	4775.31
MG1655_rpsA_b0911	22914.5	24664.7	27781.9	24720.4	25120.3	24001.8
MG1655_himD_b0912	8729.34	8032.93	10611.5	11069.4	9195.82	8495.96
MG1655_ycaI_b0913	413.461	482.999	391.373	347.258	366.502	374.038
MG1655_msbA_b0914	2303.11	2150.23	2226.38	2354.26	2328.75	2205.31
MG1655_b0915	1315.35	1206.48	1014.47	1126.61	1206.48	1214.15
MG1655_ycaQ_b0916	555.595	488.669	497.238	486.937	523.171	538.767
MG1655_ycaR_b0917	6000.36	6885.5	7174.34	7300.04	6163.85	6051.6
MG1655_kdsB_b0918	3112.95	3189.48	3406.15	3463.62	3133.72	3268.48
MG1655_b0919	691.261	738.15	566.706	589.817	649.893	628.978
MG1655_ycbC_b0920	363.151	338.515	296.586	389.512	370.195	345.234
MG1655_smtA_b0921	2552.26	2305.59	2096.43	2129.26	1946.24	2437.59
MG1655_mukF_b0922	3091.6	3150.78	3087.62	3091.6	2865.62	3140.37
MG1655_mukE_b0923	4691.52	5271.15	4526.4	4710.98	4749.36	4914.15
MG1655_mukB_b0924	3282.31	3321.98	3230.2	3302.74	3131.06	3341.48
MG1655_ycbB_b0925	2172.22	2440.81	1443.84	1712.68	1883.34	2007.18
MG1655_ycbK_b0926	6742.94	6247.21	6959.07	6917.72	7656.24	5612.36
MG1655_ycbL_b0927	3281.05	2925.25	2863.11	2888.24	3032.25	2819.68
MG1655_aspC_b0928	5464.98	4580.71	5560.71	4871.34	4862.76	5346.36
MG1655_ompF_b0929	12239.9	10684.6	18192.6	11749.4	8455.23	13046.9
MG1655_pncB_b0931	5447.66	5296.43	5539.59	5478.35	5716.79	5478.35
MG1655_pepN_b0932	6848.7	7154.23	4772.17	4810.94	5037.16	6603.7
MG1655_b0933	473.928	629.373	404.728	418.297	397.917	456.467
MG1655_b0934	361.345	538.736	326.157	349.138	367.858	288.928
MG1655_b0936	152.597	584.998	142.174	128.418	152.697	159.391
MG1655_b0937	135.919	325.775	138.594	160.708	167.935	130.167
MG1655_ycbQ_b0938	221.85	465.899	229.251	274.928	200.33	226.699
MG1655_ycbR_b0939	161.548	208.743	161.548	166.929	161.548	161.039
MG1655_ycbS_b0940	165.818	295.782	138.297	147.932	155.88	141.466
MG1655_b0941	563.595	563.595	562.002	516.114	563.595	618.816
MG1655_b0943	400.208	502.373	396.01	380.553	329.928	382.817
MG1655_ycbF_b0944	518.595	551.094	570.682	484.775	552.706	550.006
MG1655_pyrD_b0945	2524.22	2165.44	4021.43	2413.91	2793.09	3855.48
MG1655_ycbW_b0946	1582.11	1115.93	1375.5	1521.15	1224.95	1184.56
MG1655_b0947	1500.93	1441.95	1439.93	1692.81	1518.72	1408.84
MG1655_ycbY_b0948	5209.28	4263.49	3477.7	3758.25	3996.3	4839.69
MG1655_pqiA_b0950	1029.86	847.366	1012.39	1024.75	905.489	1041.62
MG1655_pqiB_b0951	1089.82	1086.11	1100.04	1048.51	939.444	1021.03
MG1655_ymbA_b0952	1491.02	1306.9	1693.48	1570.23	1364.48	1570.23
MG1655_rmf_b0953	3372.74	1492.25	3615.43	3722.95	3445.24	1998.48
MG1655_fabA_b0954	3016.96	2153.06	2735.58	3494.7	2642.79	2864.7
MG1655_b0955	1696.62	1718.04	1428.48	1456.67	1757.24	1607.93
MG1655_ycbG_b0956	602.371	590.63	689.166	724.262	568.595	595.372
MG1655_ompA_b0957	34767.3	32728.5	31355	30753.2	32728.5	33601.4
MG1655_sulA_b0958	2324.04	2709.12	2616.65	2601.73	2266.15	2264.15
MG1655_b0959	1249.48	1218.02	1236.84	1368.24	1159.54	1111.12
MG1655_b0960	1514.6	1459.75	1035.79	1329.79	1419.99	1585.6
MG1655_yccF_b0961	1595.93	1582.66	1172.91	1711.9	1629.44	1599.68
MG1655_helD_b0962	2055.98	1321.95	1508.29	1431.15	1592.37	1870.71
MG1655_mgsA_b0963	2107.49	1780.16	2273.01	2488.03	1883.05	1865.83
MG1655_b0964	598.192	686.484	580.751	532.238	596.167	590.271
MG1655_yccV_b0966	3222.39	2516.09	3250.58	3338.31	2814.62	2938.88
MG1655_b0967	3350.04	3596.62	2998.28	3227.15	2995.07	3588.66
MG1655_b0968	1400.15	1226.15	1450.2	1558.34	1196.59	1339.27
MG1655_yccK_b0969	1718.04	1773.19	1711.74	2025.96	1737.04	1653.36
MG1655_yccA_b0970	7818.1	8096.98	8441.19	10175.5	9493.95	7578.75
MG1655_hyaA_b0972	456.039	583.586	402.62	471.151	514.053	471.151
MG1655_hyaB_b0973	298.418	390.673	270.274	318.771	362.92	284.151
MG1655_hyaC_b0974	633.26	576.398	566.007	647.084	595.175	576.206
MG1655_hyaD_b0975	365.815	511.404	315.95	359.133	381.262	345.986
MG1655_hyaE_b0976	371.087	303.745	384.738	396.102	381.904	404.039
MG1655_hyaF_b0977	226.658	381.589	295.373	272.696	331.366	256.411
MG1655_appC_b0978	459.023	472.22	361.88	937.261	674.821	333.752
MG1655_appB_b0979	554.011	574.636	522.884	845.595	681.505	457.515
MG1655_appA_b0980	744.388	718.75	588.442	877.929	885.777	618.178
MG1655_yccC_b0981	427.756	494.039	437.081	448.932	448.932	390.879
MG1655_yccY_b0982	507.281	463.761	476.281	456.644	477.39	520.18
MG1655_yccZ_b0983	539.37	813.75	535.96	623.028	560.525	528.929
MG1655_ymcA_b0984	1026.53	1004.49	1050.02	938.655	902.541	977.697
MG1655_ymcB_b0985	971.216	905.063	1001.89	814.615	928.998	992.745
MG1655_ymcC_b0986	381.927	638.366	336.368	336.364	335.465	380.671
MG1655_ymcD_b0987	1037.21	940.591	797.442	725.373	864.706	898.546
MG1655_cspH_b0989	5558.8	6765.63	4946.81	5790.22	3463.16	4694.07
MG1655_cspG_b0990	12399	10809.1	11924.6	12970.5	8517.21	9304.78
MG1655_sfa_b0991	1063.49	811.646	724.686	938.41	383.693	734.15
MG1655_yccM_b0992	358.807	484.399	376.06	303.662	357.784	342.885
MG1655_torS_b0993	353.166	347.479	279.719	339.412	364.497	358.235
MG1655_torT_b0994	241.489	282.978	224.857	283.451	280.308	239.961
MG1655_torR_b0995	868.928	1015.09	891.15	1035.5	886.587	855.087
MG1655_torC_b0996	163.926	270.287	179.267	169.842	179.267	179.267
MG1655_torA_b0997	797.619	812.936	779.749	797.619	896.188	770.654
MG1655_torD_b0998	292.797	488.578	284.034	326.968	299.928	281.119
MG1655_yccD_b0999	1136.11	929.744	648.041	1134.71	1325.62	959.876
MG1655_cbpA_b1000	2175.48	1960.79	975.419	2389.6	2820.91	1861.62
MG1655_yccE_b1001	223.276	588.371	213.73	239.376	183.907	199.893
MG1655_yccJ_b1003	2171.93	1562.62	1578.01	2098.37	1674.77	1817.3
MG1655_wrbA_b1004	4410.82	3624.64	2933.7	3888.05	3560.8	3696.04
MG1655_ycdF_b1005	1116.2	1020.94	1160.74	1441.14	1375.15	804.24
MG1655_ycdG_b1006	391.928	488.41	367.197	369.816	408.558	344.335
MG1655_b1007	407.595	314.76	407.595	411.627	442.199	432.292
MG1655_b1008	339.271	640.373	367.262	390.447	367.262	325.049
MG1655_b1009	458.002	647.703	450.84	540.761	585.684	471.484
MG1655_b1010	1365.31	1582.04	1327.7	1396.25	1411.94	1419.47
MG1655_b1011	321.721	370.849	299.889	274.594	308.262	328.373
MG1655_b1012	831.955	920.573	778.523	595.04	783.522	876.881
MG1655_ycdC_b1013	1586.82	1367.95	1373.02	1195.98	995.425	1499.05
MG1655_putA_b1014	2800.78	2944.29	2355.85	949.94	1045.1	3056.51
MG1655_putP_b1015	1069.82	943.039	922.694	875.271	996.972	981.47
MG1655_b1016	1406.59	1961.47	2934.25	1080.01	888.03	1714.04
MG1655_b1017	1232.86	1163.05	1792.03	761.039	742.643	1474.76
MG1655_ycdO_b1018	1184.02	1446.48	1701.4	730.897	844.207	1446.87
MG1655_ycdB_b1019	1121.07	964.58	1539.82	718.866	829.706	1219.24
MG1655_ycdP_b1021	649.595	622.819	768.141	888.68	654.353	701.706
MG1655_ycdQ_b1022	350.595	559.342	345.392	537.341	430.082	385.144
MG1655_ycdR_b1023	268.039	467.528	310.61	466.99	360.61	257.086
MG1655_ycdS_b1024	433.688	473.353	500.262	641.223	511.442	369.27
MG1655_ycdT_b1025	402.403	518.928	390.602	645.256	468.209	330.835
MG1655_b1028	426.025	952.129	413.888	411.074	450.817	444.849
MG1655_ycdU_b1029	182.484	357.142	182.093	192.967	185.275	171.175
MG1655_ycdW_b1033	3776.71	3319.77	3382.1	3889.45	3351.37	3476.91
MG1655_ycdX_b1034	3291.91	3280.43	3399.7	3681.97	3367.15	3232.08
MG1655_ycdY_b1035	2949.07	2617.59	3131.45	3000.37	2779.91	2890.09
MG1655_ycdZ_b1036	1103.97	690.731	922.15	915.617	871.207	994.557
MG1655_csgG_b1037	377.576	396.942	377.576	421.399	348.595	336.867
MG1655_csgF_b1038	426.865	479.742	375.894	500.151	427.19	364.353
MG1655_csgE_b1039	721.588	835.124	801.814	945.569	751.887	706.705
MG1655_csgD_b1040	790.484	811.171	772.913	916.099	720.342	646.488
MG1655_csgB_b1041	287.82	423.762	299.853	317.986	296.076	359.646
MG1655_csgA_b1042	419.389	955.372	419.31	522.473	457.204	344.86
MG1655_csgC_b1043	100.049	431.117	108.707	120.41	120.41	96.4245
MG1655_b1044	289.483	393.301	361.04	272.817	255.353	280.478
MG1655_b1045	1012.82	563.714	845.176	795.398	869.229	832.721
MG1655_ymdC_b1046	765.15	629.387	765.15	745.373	751.219	765.15
MG1655_b1047	617.352	508.48	765.15	750.758	614.436	589.928
MG1655_mdoG_b1048	6228.1	6447.03	5577.52	4972.93	6581.84	6782.03
MG1655_mdoH_b1049	3103.12	2985.79	2647.93	2282.53	2778.8	3249.39
MG1655_yceK_b1050	560.254	680.185	549.553	516.231	456.312	477.699
MG1655_msyB_b1051	7336.84	6435.49	5347.7	7060.73	6000.43	7001.07
MG1655_b1052	204.5	206.083	98.0984	134.385	121.943	179.689
MG1655_yceE_b1053	1302.26	1134.66	735.965	1134.66	1137.5	1082.01
MG1655_htrB_b1054	2325.22	2146.29	1790.07	2074.15	2354.87	2319.18
MG1655_yceA_b1055	4512.44	4217.67	8767.04	3585.04	3114.75	4983.22
MG1655_yceI_b1056	2201.48	1867.08	2979.48	2750.07	2076.16	1799.83
MG1655_b1057	1047.96	1064.7	1258.31	1328.97	1186.36	1014.92
MG1655_yceO_b1058	438.988	751.659	406.518	569.04	452.133	397.769
MG1655_solA_b1059	2399.04	2408.59	2679.03	2836.37	2822.59	2376.59
MG1655_yceP_b1060	2900.57	3000.3	1995.16	4127.7	2565.01	2341.86
MG1655_dinI_b1061	2876.38	2897.04	3606.37	2909.41	2780.6	2897.04
MG1655_pyrC_b1062	6323.53	6120.77	6315.67	4982.6	6125.77	7586.47
MG1655_yceB_b1063	2280.04	2357.52	2727.08	3000.6	2341.74	2134.29
MG1655_grxB_b1064	5318.5	4739.81	5984.65	6089.29	5480.86	5011.52
MG1655_yceL_b1065	632.39	877.236	557.706	654.928	705.674	539.358
MG1655_rimJ_b1066	3115.26	2599.71	2500.62	2879.48	2755.46	2939.82
MG1655_yceH_b1067	2047.6	2089.49	1452.02	2017.04	2041.85	1865.87
MG1655_mviM_b1068	1292.85	1209.01	839.376	1174.6	1226.35	1194.99
MG1655_mviN_b1069	1144.68	1122.38	917.182	1171.64	1290.81	1064.83
MG1655_flgN_b1070	834.273	942.674	1461.51	902.151	917.037	773.706
MG1655_flgM_b1071	1189.69	1237.8	1821.01	1308.48	1212.78	939.439
MG1655_flgA_b1072	389.373	576.532	808.259	492.699	455.556	366.618
MG1655_flgB_b1073	300.928	654.817	1728.39	614.896	719.232	279.982
MG1655_flgC_b1074	461.988	705.534	1539.16	553.817	755.539	503.388
MG1655_flgD_b1075	354.986	490.717	1227.04	487.832	634.438	431.108
MG1655_flgE_b1076	187.338	451.425	1349	360.039	531.46	167.92
MG1655_flgF_b1077	711.65	702.603	967.804	651.373	765.484	769.241
MG1655_flgG_b1078	445.263	626.356	1052.52	582.928	634.034	553.106
MG1655_flgH_b1079	273.079	373.984	435.226	371.129	321.817	242.481
MG1655_flgI_b1080	157.572	137.957	194.484	123.01	147.627	164.731
MG1655_flgJ_b1081	335.418	482.624	477.607	356.358	369.753	279.262
MG1655_flgK_b1082	296.056	318.039	469.373	326.027	336.928	319.077
MG1655_flgL_b1083	578.039	569.86	1031.79	576.017	629.138	560.484
MG1655_b1085	269.183	459.733	275.132	275.132	244.056	250.067
MG1655_b1086	1601.22	1421.93	1763.91	1807.49	1407.02	1586.03
MG1655_yceF_b1087	1857.42	1614.24	1857.42	2151.37	1501.15	1460.47
MG1655_yceD_b1088	21360.3	21158.7	20084.1	20023	18404	19570.1
MG1655_rpmF_b1089	10065.6	7189.52	8937.48	8682.14	6324.04	8937.48
MG1655_plsX_b1090	7222.04	7368.11	7030.93	6646.13	6567.02	7255.37
MG1655_fabH_b1091	7495.68	7844.27	7682.75	7308.76	7886.38	8179.86
MG1655_fabD_b1092	8842.49	10967.7	9944.15	10456	9851.86	9952.4
MG1655_fabG_b1093	11418.8	10998	12349.3	12372.4	11318.7	11858.1
MG1655_acpP_b1094	23607.3	23858.9	26719.8	25864.6	25483.4	23074.6
MG1655_fabF_b1095	4755.3	4275.06	4989.6	4887.15	3875.97	4985.49
MG1655_pabC_b1096	1146.79	867.039	1093.62	1059.12	916.396	1071.32
MG1655_yceG_b1097	1532.64	1661.34	1260.67	1363.82	1443.01	1584.3
MG1655_tmk_b1098	2284.2	1932.33	1765.71	1760.37	1975.09	2193.58
MG1655_holB_b1099	1897.6	1815.59	1413.71	1495.82	1815.59	1845.24
MG1655_ycfH_b1100	2134.28	1920.5	2045.98	1925.93	1976.48	2062.86
MG1655_ptsG_b1101	6132.45	5780.57	5999.48	7546.07	7677.62	6343.77
MG1655_fhuE_b1102	740.039	817.746	821.009	705.542	761.123	987.261
MG1655_ycfF_b1103	2647.29	2388.39	2278.66	2512.06	2703.26	2793.56
MG1655_ycfL_b1104	2310.91	1879.89	1779.1	1919.93	2224.76	2389.09
MG1655_ycfM_b1105	3489.41	3373.82	2701.26	3000.34	3976.49	3726.54
MG1655_ycfN_b1106	2450.68	1843.52	1940.19	1894.01	2177.22	2547.7
MG1655_b1107	2253.05	2065.27	2253.05	2103.49	2142.57	2300.03
MG1655_ycfP_b1108	4342.4	3632.48	5238.11	4964.51	4573.29	4203.55
MG1655_ndh_b1109	2714.15	3177.33	5216.06	5016.39	6088.04	3794.08
MG1655_ycfJ_b1110	816.606	618.638	908.213	1043.63	1053.35	776.328
MG1655_ycfQ_b1111	2334.1	1898.92	2005.85	2028.6	1846.39	2108.23
MG1655_ycfR_b1112	3978.48	3070.24	2699.74	2135.59	1799.47	3467.38
MG1655_ycfS_b1113	1948.96	1491.06	1633.23	2123.51	1948.96	1742.99
MG1655_mfd_b1114	1855.43	1776.71	2027.44	1850.03	2334.31	1789.23
MG1655_ycfT_b1115	70.0074	142.616	62.622	63.8786	61.4479	64.0577
MG1655_ycfU_b1116	1629.76	1375.82	1385.42	1389.87	1692.48	1470.39
MG1655_ycfV_b1117	1816.66	1335.3	1666.71	1543.82	1728.61	1599.19
MG1655_ycfW_b1118	2280.24	1954.61	2201.92	2270.23	2242.48	2141.89
MG1655_ycfX_b1119	2009.32	1779.62	1616.26	1972.74	2000.6	1939.72
MG1655_cobB_b1120	1794.26	1359.52	1803.61	1994.92	1829.17	1788.36
MG1655_ycfZ_b1121	781.373	899.789	752.337	709.219	781.373	704.595
MG1655_ymfA_b1122	713.381	927.131	644.198	712.352	743.595	750.352
MG1655_potD_b1123	5768.15	5408.31	5521.34	6244.75	5929.57	6307.99
MG1655_potC_b1124	2132.82	2524.44	2523.82	2337.78	2783.36	2561.93
MG1655_potB_b1125	1587.68	1882.59	2161.8	1984.39	2068.71	1964.93
MG1655_potA_b1126	2233.51	2515.79	2630.59	2611.56	2805.37	2611.56
MG1655_pepT_b1127	829.154	742.488	944.573	1065.5	785.141	731.353
MG1655_ycfD_b1128	2570.58	2690.11	1869.72	1984.13	2207.91	2222.3
MG1655_phoQ_b1129	7335.93	5797.1	3653.27	3880.96	3953.48	5537.61
MG1655_phoP_b1130	10285.1	8635.71	5721.55	6354.02	5621.1	8369.01
MG1655_purB_b1131	7783.17	8042.17	8494.68	7046.39	8842.28	8813.26
MG1655_ycfC_b1132	6977.2	5647.07	6293.43	5457.72	6748.51	7495.93
MG1655_b1133	4506.64	4487.58	3307.12	3093.99	4411.89	4440.58
MG1655_b1134	1465.71	1162.83	957.166	931.219	1313.16	1353.29
MG1655_icdA_b1136	20093.3	20608.2	20169.4	9293.24	7762.81	21307
MG1655_ymfD_b1137	178.87	377.373	211.776	197.048	187.192	152.956
MG1655_ymfE_b1138	261.174	339.373	329.317	307.426	314.255	254.484
MG1655_lit_b1139	361.706	467.607	443.373	503.595	442.07	369.373
MG1655_intE_b1140	353.157	458.134	341.867	447.807	289.595	270.484
MG1655_b1141	319.804	473.947	315.595	487.889	309.244	257.326
MG1655_ymfH_b1142	343.832	349.484	340.531	349.484	398.917	341.947
MG1655_ymfI_b1143	1492.82	1364.95	2244.68	2286.04	1840.01	1462.7
MG1655_ymfJ_b1144	354.583	615.572	356.928	522.105	436.176	346.373
MG1655_b1145	1225.87	1362.04	1804.15	1591.04	1307.68	1147.71
MG1655_b1146	197.88	511.413	214.444	240.039	223.058	197.861
MG1655_ymfL_b1147	310.158	366.534	307.95	340.151	312.83	303.812
MG1655_ymfM_b1148	240.343	382.358	232.373	298.039	298.039	239.456
MG1655_ymfN_b1149	254.065	383.897	249.928	223.763	261.425	286.595
MG1655_ymfR_b1150	876.817	744.574	876.817	877.452	876.817	876.817
MG1655_ymfO_b1151	269.758	357.998	249.587	259.238	265.593	251.032
MG1655_b1152	651.532	658.207	736.044	643.04	686.7	658.207
MG1655_b1153	390.371	572.072	442.484	438.831	446.409	442.484
MG1655_ycfK_b1154	377.537	418.595	418.595	401.953	401.788	418.595
MG1655_b1155	86.2044	187.565	79.4392	71.4125	66.0085	67.7302
MG1655_b1156	192.817	258.919	227.901	215.798	191.146	186.269
MG1655_b1157	309.4	574.817	340.653	290.34	351.928	330.05
MG1655_pin_b1158	169.657	303.484	153.886	176.595	140.859	172.059
MG1655_mcrA_b1159	408.928	458.826	440.202	490.905	355.741	385.216
MG1655_ycgW_b1160	3240.53	1764.66	1372.07	1628.75	892.006	1747.75
MG1655_ycgX_b1161	259.983	423.365	334.18	353.048	276.595	219.063
MG1655_ycgE_b1162	3691.7	2704.09	3920.63	3225.81	2996.37	3329.93
MG1655_b1163	1180.78	1505.74	1007.5	648.632	450.142	786.193
MG1655_ycgZ_b1164	1745.62	1310.71	1130.6	510.225	362.077	1738.73
MG1655_ymgA_b1165	1168.44	909.009	759.672	416.745	335.143	1159.77
MG1655_ymgB_b1166	355.933	317.595	172.19	74.7702	60.6872	365.954
MG1655_ymgC_b1167	210.794	302.362	116.842	52.7056	54.881	212.817
MG1655_b1168	254.484	460.851	162.834	213.665	201.784	214.556
MG1655_b1169	388.33	568.95	347.543	413.99	374.039	353.789
MG1655_b1170	931.262	900.029	879.877	1046.95	890.569	898.511
MG1655_b1171	1038.01	1110.88	1189.78	3309.48	2896.62	886.834
MG1655_b1172	927.569	849.314	1238.91	3279.15	3147.34	945.731
MG1655_b1173	1737.07	1923.1	1745.15	1592.12	1601.63	1824.39
MG1655_minE_b1174	2633.74	2323.8	3774.26	3693.15	2741.55	2397.8
MG1655_minD_b1175	4576.44	4617.32	6369.63	6879.49	5126.87	4684.48
MG1655_minC_b1176	6782.77	6064.46	6388.7	6748.61	7340.4	6206.16
MG1655_ycgJ_b1177	1279.11	847.221	1244.14	1380.36	957.119	1040.73
MG1655_ycgK_b1178	1092.99	1083.18	1445.6	1204.05	1022.9	1152.69
MG1655_ycgL_b1179	3354.62	2831.37	3959.13	4435.28	3032.09	2858.89
MG1655_b1180	2403.12	1953.86	2383.51	3034.96	2086.13	2147.06
MG1655_ycgN_b1181	1256.23	1038.77	1319.15	1374.18	1200.3	1128.19
MG1655_hlyE_b1182	349.549	693.373	437.706	445.286	437.706	370.174
MG1655_umuD_b1183	332.228	380.595	313.814	342.741	264.622	303.959
MG1655_umuC_b1184	537.298	469.513	470.583	530.158	520.888	472.595
MG1655_dsbB_b1185	1895.53	1898.98	1850.55	2175.93	1745.81	1900.84
MG1655_nhaB_b1186	1406.08	1147.41	1060.75	1227.71	1246.71	1247.07
MG1655_fadR_b1187	1887	1986.8	1986.8	2128.37	1909.61	1757.71
MG1655_ycgB_b1188	1632.05	1350.69	1252.03	1309.05	1155.21	1229.03
MG1655_dadA_b1189	2552.97	2281.04	1833.28	888.138	1135.54	2233.7
MG1655_dadX_b1190	2510.21	2235.75	1539.55	786.587	1049.56	2131.9
MG1655_b1191	514.928	402.528	415.935	308.476	443.652	473.248
MG1655_b1192	1207.15	1224.48	1402.82	1538.73	1445.95	1191.03
MG1655_mltE_b1193	1929.15	1692.01	1584.76	1840.96	1904.04	1865.53
MG1655_ycgR_b1194	520.546	602.469	653.398	626.12	655.108	565.05
MG1655_ymgE_b1195	1087.36	799.537	1130.01	1013.93	1068.04	1128
MG1655_ycgY_b1196	284.088	352.764	204.07	236.827	294.44	264.1
MG1655_b1198	2293.15	2420.39	2044.62	3010.24	2817.16	1479.58
MG1655_b1199	2553.02	2842.53	2296.72	3386.37	3292.43	1836.75
MG1655_b1200	2096.69	1790.19	1578.11	2222.91	2779.28	1629.82
MG1655_b1201	1406.15	935.035	781.717	869.631	831.974	1190.38
MG1655_b1202	319.928	354.224	301.058	319.928	319.928	336.19
MG1655_ychF_b1203	6668.47	7226.86	8728.29	7575.49	6709.85	7465.04
MG1655_pth_b1204	3158.07	3026.56	3796.53	3616.15	2975.52	3291.2
MG1655_ychH_b1205	1106.6	881.363	985.383	1114.24	977.389	939.337
MG1655_ychM_b1206	466.15	476.59	466.6	466.15	466.15	428.912
MG1655_prsA_b1207	6494.96	5882.26	9489.98	7674.76	7189.2	7072.04
MG1655_b1208	2006.6	1730.63	2005.36	1676.01	2239.62	2147.57
MG1655_hemM_b1209	3282.21	3363.16	3369.15	2917.59	4112.79	3422.15
MG1655_hemA_b1210	1932.72	1956.05	987.012	1892.86	1738.45	1788.24
MG1655_prfA_b1211	2631.59	2919.31	1610.59	2787.23	2637.97	2476.82
MG1655_hemK_b1212	1555.71	1595.11	866.502	1471.68	1522.74	1353.93
MG1655_b1213	2516.97	2049.65	2209.74	2546.72	2283.07	2378.22
MG1655_ychA_b1214	3168.32	3073.31	3035.16	3297.69	2939.61	3101.34
MG1655_kdsA_b1215	2451.36	1847.42	2451.36	2537.62	2451.36	2451.36
MG1655_chaA_b1216	1937.92	1519.6	1845.79	2135.88	1684.76	1744.93
MG1655_chaB_b1217	1363.97	1027.83	1366.04	1388.83	1178.09	1200.87
MG1655_chaC_b1218	2080.22	2082.82	2000.6	2189.66	1779.08	1854.04
MG1655_ychN_b1219	2036.42	1581.37	2194.08	2358.57	1873.91	1852.17
MG1655_ychP_b1220	1024.2	695.04	902.065	964.028	871.629	902.065
MG1655_narL_b1221	2401.58	2364.22	1676.04	2216.26	2658.26	2511.57
MG1655_narX_b1222	1296.2	1446.67	1119.48	1365.68	1275.71	1339.04
MG1655_narK_b1223	375.132	381.618	439.595	415.05	418.089	384.238
MG1655_narG_b1224	1735.14	1587.87	1657.53	1534.26	1682.64	1862.68
MG1655_narH_b1225	546.817	603.255	601.484	591.391	659.817	561.428
MG1655_narJ_b1226	264.817	250.562	264.817	301.786	313.224	244.339
MG1655_narI_b1227	376.94	490.928	397.163	399.776	406.521	391.595
MG1655_b1228	254.677	243.599	289.866	247.279	296.359	326.906
MG1655_tpr_b1229	2679.81	4501.17	1571.62	1554.13	1857.31	2665.96
MG1655_purU_b1232	3758.07	3403.97	5198.26	4093.75	3620	4128.5
MG1655_ychJ_b1233	2873.82	3251.68	4465.13	3964.2	3280.46	3175.9
MG1655_ychK_b1234	3675.38	3401.76	3295.79	3335.67	3214.84	3552.93
MG1655_hnr_b1235	2073.22	2029.53	2017.45	2100.26	1993.6	1950.71
MG1655_galU_b1236	3273.49	2858.39	3751.32	3884.6	2759.22	3305.7
MG1655_hns_b1237	13240.2	12435.2	12770.3	12279.3	12222.9	11779.4
MG1655_tdk_b1238	2712.89	2114.99	3655.26	3025.12	2232.22	2556.94
MG1655_ychG_b1239	771.109	678.132	873.735	802.973	809.234	726.898
MG1655_b1240	1220.01	1257.15	1178.48	1225.84	1010.56	1088.26
MG1655_adhE_b1241	4776.67	4166.37	3993.09	4750.51	5184.68	4548.18
MG1655_ychE_b1242	581.624	594.798	591.95	674.028	569.583	576.908
MG1655_oppA_b1243	14533.6	14705.2	13551.8	13357.5	15993.8	13615.1
MG1655_oppB_b1244	8398.05	7171.91	7610.08	6911.33	7834.26	7665.12
MG1655_oppC_b1245	11981.2	12576.1	11995.8	11768	13321.3	10880.7
MG1655_oppD_b1246	9961.6	11248.7	9113.99	9529.69	10917	9281.35
MG1655_oppF_b1247	5648.39	5110.79	5300.73	5004.75	5653.6	5485.07
MG1655_cls_b1249	1012.39	829.987	787.89	944.595	1003.31	992.434
MG1655_kch_b1250	1073.49	934.931	1161.03	1420.11	1416.93	956.302
MG1655_yciI_b1251	1884.71	1658.33	2802.02	3022.76	2409.82	1789.19
MG1655_tonB_b1252	2303.15	2122.27	2841.88	2563.69	2854.79	2565.59
MG1655_yciA_b1253	2138.27	1245.19	2956.09	2362.03	2096.69	1990.71
MG1655_ispZ_b1254	3496.24	2678.33	3154.58	3743.41	3426.89	3325.04
MG1655_yciC_b1255	1821.7	1604.43	1786.27	1912.58	1763.26	1760.82
MG1655_yciD_b1256	501.779	435.053	448.537	449.706	460.484	467.406
MG1655_yciE_b1257	1031.88	731.401	631.039	969.844	649.928	992.591
MG1655_yciF_b1258	2071.49	1959.04	1335.37	2103.84	1436.42	2230.08
MG1655_yciG_b1259	1925.1	1663.3	1473.18	1916.64	1543.26	2002.56
MG1655_trpA_b1260	13724	13841	9329.2	12622.1	12813.7	15294.1
MG1655_trpB_b1261	15190.7	13821.2	9893.95	13241.3	13826	16993.1
MG1655_trpC_b1262	12932.7	14102	7514.37	9225.18	12489.8	15485.6
MG1655_trpD_b1263	9505.87	9379.43	4953.46	5732.24	9055.85	11145.8
MG1655_trpE_b1264	8748.4	8171.66	4821.03	4632.7	7983.51	11495.5
MG1655_trpL_b1265	10077	8533.91	7596.15	6388.05	9082.39	13271.5
MG1655_yciV_b1266	3966.47	2783.58	3440.26	3454.57	3450.93	3665.65
MG1655_yciO_b1267	2376.76	1673.18	1904.13	2009.74	1663.2	2164.78
MG1655_yciQ_b1268	458.484	357.36	330.629	386.94	370.699	360.894
MG1655_yciL_b1269	4144.52	3972.07	2903.61	4577.59	3324.85	3951.78
MG1655_btuR_b1270	1606.08	1338.68	1177.72	1551.98	1622.56	1407.83
MG1655_yciK_b1271	2411.37	1942.71	1779.09	2066.04	2162.27	2120.9
MG1655_sohB_b1272	2335.05	2286.84	2768.07	3168.55	2622.59	2251.09
MG1655_yciN_b1273	5688.97	4890.51	7238.45	6929.37	5265.73	5072.7
MG1655_topA_b1274	5041.7	4772.82	6044.44	6711.93	5261.05	4928.57
MG1655_cysB_b1275	2186.46	1317.15	2083.88	2022.26	1574.72	1952.07
MG1655_acnA_b1276	2931.04	3023.24	1450.74	871.192	822.681	2961.93
MG1655_ribA_b1277	2114.76	1938.48	2476.73	2703.45	1897.28	2112.89
MG1655_pgpB_b1278	835.731	812.745	903.96	913.688	818.033	788.326
MG1655_yciS_b1279	2832.45	2672.96	3005.26	3416.22	2879.15	2527.51
MG1655_yciM_b1280	2018.88	1754.83	2211.73	2510.26	2201.88	1857.81
MG1655_pyrF_b1281	2850.73	2416.07	2765.43	2325.49	2608.48	3195.96
MG1655_osmB_b1283	2206.34	1619.26	1721.26	2527.01	2931.94	1972.17
MG1655_b1284	706.521	506.732	692.625	714.817	685.707	588.975
MG1655_yciR_b1285	5186.68	3761.01	2374.01	3393.21	2697.29	3940.53
MG1655_rnb_b1286	4610.78	4988.57	5951.07	5301.19	5325.93	5325.93
MG1655_yciW_b1287	813.898	766.319	600.64	659.069	535.264	623.706
MG1655_fabI_b1288	4940.74	5400.39	5930.93	5967.27	5930.93	5461.63
MG1655_ycjD_b1289	514.94	517.967	417.15	470.132	429.986	477.561
MG1655_sapF_b1290	1170.57	1037.03	890.039	1215.84	1139.03	1054.05
MG1655_sapD_b1291	1427.84	1389.38	1225.46	1535.15	1448.93	1435.71
MG1655_sapC_b1292	502.314	512.005	389.264	484.404	533.974	483.025
MG1655_sapB_b1293	918.72	975.906	868.092	996.873	975.906	898.248
MG1655_sapA_b1294	2209.02	2028.92	1739.22	1936.78	2234.26	2197.11
MG1655_ymjA_b1295	1819.87	1778.36	1962.57	2174.43	1756.12	1567.24
MG1655_ycjJ_b1296	422.817	486.945	352.797	361.38	308.494	422.817
MG1655_ycjL_b1298	2140.92	1906.92	1088.32	840.416	750.885	2043.23
MG1655_ycjC_b1299	1513.6	1029.79	808.951	602.051	569.907	1412.2
MG1655_aldH_b1300	687.115	808.484	354.558	276.338	392.153	774.313
MG1655_ordL_b1301	722.815	826.965	486.589	521.243	521.39	758.262
MG1655_goaG_b1302	512.484	624.428	340.167	417.711	379.551	512.484
MG1655_pspF_b1303	795.025	772.621	759.101	886.414	804.917	804.917
MG1655_pspA_b1304	1529.48	1163.6	1633.44	1607.53	1281.09	1442.48
MG1655_pspB_b1305	1314.93	1141.15	1406.28	1407.51	1088.7	1161.18
MG1655_pspC_b1306	1127.94	954.28	1154.74	1230.26	919.679	984.027
MG1655_pspD_b1307	1047.05	924.15	1028.99	1124.78	936.168	1034.32
MG1655_pspE_b1308	836.928	836.928	767.789	913.538	719.957	808.522
MG1655_ycjM_b1309	200.195	281.981	197.411	193.399	197.488	194.734
MG1655_b1310	397.634	534.728	353.087	376.748	419.495	370.863
MG1655_ycjO_b1311	440.595	667.875	469.923	489.006	520.456	433.234
MG1655_ycjP_b1312	265.151	488.626	191.064	259.039	248.595	259.039
MG1655_ycjQ_b1313	334.337	402.233	334.99	323.116	341.466	303.12
MG1655_b1314	778.319	1010.6	751.495	733.179	885.891	782.528
MG1655_ycjS_b1315	974.484	956.628	934.622	934.622	962.029	900.048
MG1655_ycjT_b1316	123.273	190.484	123.818	133.718	143.213	117.401
MG1655_ycjU_b1317	140.208	154.941	146.169	179.672	158.605	128.836
MG1655_ycjV_b1318	107.302	163.982	117.277	118.314	119.966	114.998
MG1655_ycjW_b1320	502.028	489.356	433.432	546.441	507.484	425.151
MG1655_ycjX_b1321	1154.15	1356.16	1220.45	1453.4	1685.42	1197.02
MG1655_ycjF_b1322	403.333	419.151	415.383	499.017	536.177	405.709
MG1655_tyrR_b1323	1081.96	960.79	1193.26	1497.16	1243.33	1037.19
MG1655_tpx_b1324	14581.5	13039.2	12734.2	10204.4	9773.64	13216.1
MG1655_ycjI_b1326	1201.71	944.607	756.978	897.732	934.151	1037.09
MG1655_b1327	517.516	602.272	396.868	476.585	442.449	466.617
MG1655_ycjZ_b1328	966.559	732.484	944.735	880.15	712.958	843.706
MG1655_b1329	2375.95	2595.07	2244.82	2644.71	2350.82	2228.4
MG1655_b1330	848.415	727.35	1063.04	1139.56	886.031	834.054
MG1655_ynaJ_b1332	5230.69	5376.16	4702.71	3172.94	2458.09	4490.33
MG1655_ydaA_b1333	2128.07	1696.45	2613.22	3291.82	2352.48	1991.22
MG1655_fnr_b1334	6986.26	5682.15	6303.65	7120.36	6581.15	6522.35
MG1655_ogt_b1335	808.81	758.546	862.817	1090.02	917.404	782.039
MG1655_b1336	413.231	561.704	413.231	413.231	380.516	370.592
MG1655_b1337	643.039	749.796	661.654	673.477	694.878	673.477
MG1655_b1338	435.728	586.461	483.685	426.393	467.42	452.288
MG1655_b1339	502.622	558.93	501.729	571.398	523.817	481.267
MG1655_ydaL_b1340	1634.17	1242.1	1505.44	1807.91	1484.6	1479.18
MG1655_b1341	1231.89	953.129	804.621	801.032	683.353	1025.15
MG1655_b1342	2015.37	1942.49	1817.21	2163.22	2006.48	1932.49
MG1655_dbpA_b1343	869.225	628.704	643.453	685.412	753.027	753.027
MG1655_ydaO_b1344	2382.63	2134.79	2527.45	2654.51	1782.76	2219.01
MG1655_b1345	233.565	256.543	222.738	214.928	235.484	271.3
MG1655_b1346	320.854	567.595	320.349	337.637	315.916	302.151
MG1655_ydaC_b1347	167.688	297.397	122.83	161.929	131.042	105.269
MG1655_lar_b1348	233.817	363.359	212.95	265.299	213.085	226.074
MG1655_recT_b1349	453.336	618.535	431.246	403.7	406.118	391.608
MG1655_recE_b1350	248.039	358.952	231.545	271.786	271.786	212.687
MG1655_racC_b1351	97.3611	249.257	70.2894	74.6353	74.6422	96.1439
MG1655_b1352	85.351	200.358	70.5779	88.2168	87.3141	82.2249
MG1655_b1354	651.737	676.281	629.15	663.868	676.281	662.648
MG1655_b1355	481.772	553.777	651.808	638.15	522.034	503.243
MG1655_b1356	4948.81	4179.12	6906.23	6907.01	4906.6	4556.71
MG1655_ydaS_b1357	303.484	301.039	255.332	287.484	284.22	247.15
MG1655_ydaT_b1358	505.168	407.457	425.703	469.079	469.079	561.646
MG1655_ydaU_b1359	248.394	307.039	224.928	266.702	251.477	264.928
MG1655_b1360	639.002	653.846	588.251	565.556	612.628	624.817
MG1655_ydaW_b1361	554.391	577.057	550.756	546.817	543.597	554.391
MG1655_b1362	352.39	456.882	343.539	319.58	356.706	338.262
MG1655_trkG_b1363	906.756	649.482	1108.64	1011.93	748.178	762.712
MG1655_b1364	598.663	403.034	628.902	670.038	565.452	490.721
MG1655_b1365	765.004	740.58	816.15	765.004	706.903	704.562
MG1655_ydaY_b1366	438.039	495.408	439.37	454.946	435.44	400.534
MG1655_b1367	173.04	676.946	170.04	172.875	184.817	179.928
MG1655_b1368	506.484	837.817	455.187	523.886	493.874	474.806
MG1655_b1369	3952.11	2860.09	4364.27	3508.04	4357.71	4510.67
MG1655_trs5_5_b1370	947.838	1213.03	936.738	980.156	1049.05	979.15
MG1655_b1371	519.155	491.278	544.359	511.151	532.292	498.165
MG1655_b1372	299.629	393.928	316.655	333.262	316.807	295.96
MG1655_b1373	239.086	606.757	192.371	231.626	196.538	204.897
MG1655_b1374	614.373	1221.79	507.112	681.119	598.15	466.15
MG1655_ynaE_b1375	3254.16	5135.06	4384.83	6636.07	2815.48	2187.38
MG1655_b1377	424.869	668.375	484.484	484.484	484.484	429.262
MG1655_ydbK_b1378	4064.12	4061.95	3712.32	3564.36	3993.71	3829.48
MG1655_hslJ_b1379	1766.27	2006.31	2620.82	2418.52	2402.8	1833.33
MG1655_ldhA_b1380	2129.94	1912.94	3823.81	3065.57	2740.97	2410.31
MG1655_ydbH_b1381	2476.82	2638.18	2734.76	2795.05	2619.53	2705.47
MG1655_ynbE_b1382	1618.87	1126.37	1589.15	1917.5	1307.81	1331.69
MG1655_ydbL_b1383	1161.23	1022.93	1232.35	1567.02	1134.68	1021.93
MG1655_feaR_b1384	594.809	676.317	714.981	537.96	644.262	534.894
MG1655_feaB_b1385	534.517	461.507	492.893	377.204	353.484	466.449
MG1655_tynA_b1386	404.338	530.975	464.928	402.036	457.909	464.928
MG1655_b1387	292.928	553.792	311.756	282.205	314.237	318.011
MG1655_b1388	232.034	423.438	249.15	230.817	249.15	225.455
MG1655_b1389	443.35	531.884	409.993	379.284	432.848	432.848
MG1655_b1390	351.764	583.737	422.59	426.088	442.373	351.928
MG1655_b1391	593.151	775.373	593.151	500.593	627.615	558.131
MG1655_b1392	422.817	711.591	429.544	418.163	406.783	458.144
MG1655_b1393	352.928	464.002	352.928	349.451	350.481	352.928
MG1655_b1394	451.321	550.706	453.706	443.281	460.088	403.485
MG1655_b1395	264.383	315.865	283.243	274.757	274.484	250.912
MG1655_b1396	332.151	383.373	313.373	332.151	317.536	295.043
MG1655_b1397	613.61	583.896	579.699	523.87	583.896	583.896
MG1655_b1398	633.293	923.592	487.022	476.256	448.922	510.909
MG1655_b1399	949.051	781.822	803.532	862.005	778.367	846.557
MG1655_b1400	769.542	823.204	803.521	769.671	698.816	729.095
MG1655_ydbA_1_b1401	445.276	695.761	447.882	467.858	455.706	438.706
MG1655_ydbA_2_b1405	2433.14	1716.29	1645.59	2037.98	1551.77	1739.82
MG1655_ydbC_b1406	725.332	609.373	657.641	643.199	635.917	679.696
MG1655_ydbD_b1407	339.903	432.251	246.194	340.323	268.02	350.591
MG1655_b1408	110.969	298.595	96.8371	154.168	111.779	111.922
MG1655_b1409	180.422	326.789	187.744	177.137	186.817	155.11
MG1655_b1410	647.258	710.746	566.706	617.258	619.797	579.838
MG1655_ynbD_b1411	389.484	482.95	339.555	389.484	348.329	311.427
MG1655_acpD_b1412	1097.42	1149.45	1099.7	1095.6	996.952	925.943
MG1655_hrpA_b1413	1257.15	1313.84	1286.97	1135.32	1276.96	1339.7
MG1655_ydcF_b1414	1733.11	1306.82	1866.52	2536.89	1756.71	1539.82
MG1655_aldA_b1415	788.737	488.324	736.759	368.536	355.028	740.91
MG1655_gapC_2_b1416	3035.88	2680.16	3804.05	3035.88	2928.08	2554.35
MG1655_gapC_1_b1417	3113.3	3083.39	3938.33	3510.14	3171.35	2560.83
MG1655_cybB_b1418	6843.9	6122.87	4442.42	5090.66	5899.37	5711.43
MG1655_ydcA_b1419	1954.59	1146.91	1690.48	1850.83	1736.49	1736.49
MG1655_mokB_b1420	1679.08	1517.16	1994.15	2057.23	2069.05	1608.88
MG1655_ydcG_b1424	1341.57	1051.81	1232.26	1658.59	1415.23	1254.49
MG1655_b1425	565.373	681.98	494.9	480.615	565.373	518.106
MG1655_ydcH_b1426	333.73	560.484	448.063	512.051	401.737	286.561
MG1655_rimL_b1427	800.706	704.418	823.451	836.871	630.646	674.704
MG1655_b1428	687.786	613.207	610.258	676.827	541.685	582.408
MG1655_tehA_b1429	1224.74	1169.59	2671.69	1429.82	1153.85	1231.37
MG1655_tehB_b1430	1924.82	1147.54	4293.48	1927.44	1325.87	1583.74
MG1655_b1431	1624.56	1282.79	1567.64	1944.38	1317.41	1381.37
MG1655_b1432	1307.37	1135.96	1287.47	1294.67	1294.67	1212.97
MG1655_ydcN_b1434	897.478	784.671	808.511	925.748	741.745	871.261
MG1655_ydcP_b1435	1624.77	1545.66	1202.84	1815.32	1535.37	1480.23
MG1655_b1436	744.56	743.653	697.822	773.063	637.585	717.033
MG1655_b1437	369.15	737.373	390.928	372.752	390.706	324.262
MG1655_b1438	928.609	606.698	955.261	884.477	888.851	851.806
MG1655_b1439	1781.08	1350.54	1547.01	1667.52	1628.66	1722.18
MG1655_b1440	290.957	304.378	155.027	219.398	248.557	251.173
MG1655_b1441	516.341	526.358	485.038	426.151	505.65	511.215
MG1655_b1442	390.706	390.706	335.659	318.843	390.164	393.262
MG1655_b1444	568.819	583.916	473.749	532.823	606.039	592.039
MG1655_b1445	2369.48	1340.15	2319.07	2114.08	1632.74	2114.08
MG1655_b1446	4495.99	4287.89	4895.56	5105.4	3903.71	4227.22
MG1655_b1447	586.619	429.317	571.415	592.484	545.297	500.516
MG1655_b1448	1327.37	1311.48	1487.4	1670.77	1363.93	1190.63
MG1655_yncB_b1449	1152.71	1042.37	914.31	1110.27	878.604	1037.84
MG1655_b1451	1304.52	891.679	1226.41	528.039	413.032	1299.02
MG1655_b1452	4312.63	5271.09	6278.15	4981.29	4417.35	6520.71
MG1655_b1454	535.706	455.982	533.096	535.706	408.892	484.951
MG1655_b1455	52.9646	77.8579	57.5727	42.884	47.0106	57.5727
MG1655_rhsE_b1456	334.119	521.013	491.876	414.484	390.706	373.48
MG1655_b1458	165.453	287.916	187.56	208.339	159.8	143.711
MG1655_b1459	205.877	381.909	227.136	230.262	215.839	216.832
MG1655_ydcC_b1460	1060.14	4631.78	897.08	1170.25	972.455	976.332
MG1655_ydcE_b1461	1286.6	1026.71	1333.93	1554.51	1277.14	1160.11
MG1655_b1463	1151.73	1002.03	1030.8	1190.4	921.444	1006.75
MG1655_yddE_b1464	1383.23	1167.15	1637.66	1518.48	1518.48	1293.71
MG1655_narV_b1465	560.143	521.925	495.961	488.928	521.925	503.924
MG1655_narW_b1466	460.305	605.626	374.825	462.729	466.15	402.111
MG1655_narY_b1467	867.474	850.043	786.532	859.937	1003.15	771.817
MG1655_narZ_b1468	680.381	590.706	600.932	632.377	703.545	734.88
MG1655_narU_b1469	360.645	495.374	243.1	301.151	372.125	297.61
MG1655_b1470	37.6155	187.077	30.985	37.0606	37.7571	34.7139
MG1655_b1471	26.7759	205.817	26.3814	23.4485	27.1748	21.4282
MG1655_b1472	73.2981	229.112	69.0352	97.948	86.4574	81.6607
MG1655_yddG_b1473	699.373	626.3	865.354	889.663	826.285	747.361
MG1655_fdnH_b1475	753.817	696.255	806.996	754.065	688.172	778.054
MG1655_fdnI_b1476	471.125	471.125	469.452	471.125	466.826	446.151
MG1655_yddM_b1477	948.984	897.595	948.984	1022.72	834.768	809.928
MG1655_sfcA_b1479	4217.78	3535.34	3033.26	2665.26	3424.53	4112.85
MG1655_rpsV_b1480	9010.82	6812.28	8623.07	10193.8	8959.96	7144.16
MG1655_osmC_b1482	3299.03	2729.67	3769.77	4297.48	4323.94	3151.37
MG1655_b1483	690.04	744.933	696.595	605.204	766.651	721.928
MG1655_b1484	422.817	532.879	419.605	411.77	404.969	377.358
MG1655_b1485	977.118	1086.3	1092.46	855.284	977.118	959.352
MG1655_b1487	621.17	708.991	680.262	585.928	634.883	626.418
MG1655_b1488	344.147	460.527	237.566	239.277	274.484	327.706
MG1655_b1490	836.011	718.462	821.423	881.792	768.395	652.15
MG1655_b1491	871.622	676.136	903.795	871.622	886.203	916.528
MG1655_xasA_b1492	2815.15	1800.86	998.11	5035.6	7037.82	1384.03
MG1655_gadB_b1493	6035.73	3944	1799.95	11136.6	16211.5	2852.71
MG1655_pqqL_b1494	407.274	444.576	420.326	442.178	429.928	427.867
MG1655_yddB_b1495	396.248	601.484	456.379	479.595	456.379	374.997
MG1655_yddA_b1496	192.083	327.885	240.74	254.373	239.46	183.713
MG1655_b1497	110.453	220.817	105.7	116.862	98.3662	105.55
MG1655_b1498	347.379	471.405	386.066	405.558	375.151	294.817
MG1655_b1499	99.4478	382.87	94.4492	119.986	88.3556	76.5277
MG1655_b1500	57.5913	335.09	60.6087	77.8189	77.7318	61.3627
MG1655_b1501	438.613	346.734	321.27	361.06	334.053	350.423
MG1655_b1502	635.42	535.351	317.194	403.004	360.497	426.791
MG1655_b1503	936.11	640.063	344.818	611.597	359.05	586.817
MG1655_b1504	1545.87	1116.45	671.425	1133.63	659.156	916.384
MG1655_b1505	2112.16	1384.24	784.329	1471.92	842.051	1247.6
MG1655_b1506	142.267	197.896	93.6258	109.546	125.651	124.572
MG1655_hipB_b1508	785.061	676.917	898.24	891.659	711.706	809.633
MG1655_b1509	618.484	633.595	630.928	615.666	589.134	587.95
MG1655_ydeK_b1510	308.262	267.053	325.241	275.627	317.264	360.587
MG1655_ydeV_b1511	858.829	927.053	790.952	857.315	816.482	788.92
MG1655_ydeW_b1512	845.044	801.93	696.54	792.233	724.298	743.998
MG1655_b1513	353.534	433.875	375.597	381.411	375.597	339.484
MG1655_ydeY_b1514	618.817	544.406	618.817	592.76	618.817	654.853
MG1655_ydeZ_b1515	439.657	445.406	439.657	407.373	421.16	503.519
MG1655_b1516	263.928	359.84	172.975	233.817	249.033	258.153
MG1655_yneB_b1517	432.261	436.678	456.84	409.693	469.928	469.928
MG1655_b1518	436.595	428.73	386.201	436.595	436.595	385.18
MG1655_b1519	1295.83	997.269	919.293	1033.61	1052.64	1141.89
MG1655_b1520	1325.92	1320.19	1825.05	1281.29	1085.85	1224.37
MG1655_uxaB_b1521	223.837	377.453	238.587	230.584	238.587	217.039
MG1655_b1522	238.625	285.398	306.729	264.461	236.833	210.906
MG1655_yneH_b1524	1189.96	1014.21	1300.7	1283.96	1193.27	1158.99
MG1655_b1525	830.706	862.108	870.237	979.928	907.66	845.435
MG1655_yneJ_b1526	804.173	720.815	716.759	804.173	803.238	756.051
MG1655_b1528	1913.43	1570.04	1876.87	1655.29	1553.44	1949.04
MG1655_marR_b1530	1611.45	1197.65	1301.96	1417.06	1277.68	1474.7
MG1655_marA_b1531	2340.32	1962.1	2128.49	2034.48	1704.12	2255.37
MG1655_marB_b1532	630.151	410.139	507.734	395.362	401.444	589.022
MG1655_b1533	1969.09	1922.15	2121.37	1984.02	1800.94	1933.11
MG1655_b1534	402.862	236.537	328.373	307.846	329.801	383.438
MG1655_ydeH_b1535	616.484	481.15	661.99	825.63	632.282	522.03
MG1655_ydeI_b1536	519.516	450.589	542.48	618.341	686.373	475.555
MG1655_ydeJ_b1537	392.881	464.479	391.152	437.195	446.484	392.062
MG1655_dcp_b1538	2485.3	2511.59	1989.6	2189.04	2710.59	2585.98
MG1655_ydfG_b1539	3218.36	2887.35	2625.43	2772.43	2886.82	3000.09
MG1655_ydfH_b1540	2323.99	1658.06	2423.93	2698.49	2091.93	2090.61
MG1655_b1541	952.706	986.262	883.076	1064.43	895.388	821.887
MG1655_b1543	280.044	369.847	292.373	277.471	292.706	247.635
MG1655_b1547	198.403	217.15	238.188	217.15	220.293	256.907
MG1655_ydfO_b1549	33.2535	109.389	27.497	31.8217	33.9403	28.5545
MG1655_b1550	17.2828	15.6786	62.8433	58.6344	23.0452	13.716
MG1655_b1551	216.15	404.552	227.711	325.116	174.955	186.706
MG1655_cspI_b1552	820.767	1013.57	1311.15	1460.49	759.817	506.486
MG1655_b1553	80.829	204.4	73.3704	81.0386	66.9727	71.6799
MG1655_b1554	655.04	580.918	691.779	587.587	655.04	693.485
MG1655_b1555	160.48	219.264	170.04	202.091	131.309	125.426
MG1655_b1556	124.185	174.364	95.5432	125.287	94.1445	105.656
MG1655_cspB_b1557	7060.2	4748.34	7528.71	7914.13	4380.06	4595.76
MG1655_cspF_b1558	4191.68	4049.2	3932.6	4738.79	2394.1	2925.22
MG1655_b1559	327.57	268.162	346.864	343.817	317.367	319.406
MG1655_b1560	216.904	334.984	226.427	217.869	216.378	231.373
MG1655_rem_b1561	303.768	467.396	228.039	303.484	249.065	266.081
MG1655_hokD_b1562	477.053	163.311	408.901	417.782	313.522	355.852
MG1655_relE_b1563	2374.03	1626.56	2222.04	2384.19	1804.33	2026.55
MG1655_relB_b1564	2265.44	1491.36	1938.26	2216.82	1522.12	1831.08
MG1655_b1565	294.635	394.471	254.972	280.111	247.817	299.706
MG1655_flxA_b1566	697.774	725.557	816.462	638.192	615.941	610.154
MG1655_b1567	226.87	416.758	206.595	270.46	214.911	222.935
MG1655_b1568	266.882	267.279	300.267	248.923	259.233	269.262
MG1655_dicC_b1569	198.506	206.832	195.983	197.659	175.339	217.207
MG1655_dicA_b1570	3246.4	2528.53	4219.95	4344.27	3195.37	2811.54
MG1655_ydfA_b1571	1676.43	1547.22	1816.51	1550.89	1695.31	1634.04
MG1655_ydfC_b1573	63.8012	108.732	75.6743	77.963	66.1377	50.641
MG1655_dicF_b1574	715.718	507.608	694.338	582.655	633.97	753.104
MG1655_dicB_b1575	260.538	551.176	263.706	310.181	225.706	211.157
MG1655_ydfD_b1576	290.359	945.66	201.416	242.677	239.595	232.439
MG1655_ydfE_b1577	616.655	659.679	621.748	691.784	685.039	587.899
MG1655_b1578	1929.15	5180.94	1606.87	1737.25	1894.79	1826.94
MG1655_b1579	398.928	515.092	322.929	398.928	412.341	373.978
MG1655_rspB_b1580	390.877	556.528	392.262	467.315	379.383	371.779
MG1655_rspA_b1581	238.036	358.617	283.373	283.373	273.595	251.685
MG1655_b1582	581.547	535.29	634.797	700	514.885	572.182
MG1655_b1583	12838.6	10878.2	7989.54	8868.04	8141.19	10730.4
MG1655_speG_b1584	9470.57	8105.77	6279.63	6621.63	6105.2	7523.81
MG1655_ynfC_b1585	1603.29	1311.13	1682.97	1854.26	1390.39	1537.64
MG1655_b1587	456.706	607.039	377.97	447.288	467.31	410.711
MG1655_b1588	748.385	970.081	702.159	756.261	673.56	714.345
MG1655_b1589	411.262	334.636	382.445	403.559	353.382	377.041
MG1655_b1590	680.039	639.214	575.196	680.039	641.264	595.862
MG1655_b1591	1292.03	1048.96	1235.67	1311.27	1148.37	1131.26
MG1655_b1592	936.869	867.929	905.235	873.696	970.44	925.014
MG1655_b1593	552.4	616.561	532.586	578.713	590.602	537.928
MG1655_mlc_b1594	1064.04	975.129	843.705	1124.73	1468.01	1041.86
MG1655_ynfL_b1595	1042.55	989.262	955.712	942.108	1017.29	989.262
MG1655_ynfM_b1596	634.422	732.62	920.284	669.809	573.647	539.634
MG1655_asr_b1597	2391.35	1979.51	2148.04	3123.89	2333.68	1902.61
MG1655_b1599	846.466	583.138	790.898	712.894	716.039	739.331
MG1655_b1600	1693.97	1450.01	1587.3	1507.76	1532.96	1393.74
MG1655_b1601	980.817	881.595	676.692	881.595	887.62	838.89
MG1655_pntB_b1602	2759.49	2528.56	2505.64	3091.33	3318.94	2910.63
MG1655_pntA_b1603	4515.23	4869.33	4413.48	5660.98	6269.19	4899.69
MG1655_b1604	2616.97	2221.57	2606.59	3026.33	3082.45	2759.59
MG1655_b1605	921.053	698.45	876.358	864.482	935.261	917.125
MG1655_ydgB_b1606	1533.43	1298.19	1199.26	1476.35	1675.13	1380.34
MG1655_ydgC_b1607	546.038	586.78	743.336	574.384	581.381	481.817
MG1655_rstA_b1608	9456.1	6804.7	8007.05	8127.4	6725.32	7134.03
MG1655_rstB_b1609	3877.16	2798.82	2939.63	2762.16	2369.99	2681.26
MG1655_tus_b1610	1633.32	1783.79	1171.14	1345.29	1568.28	1502.76
MG1655_fumC_b1611	2200.15	1826.9	1603.91	846.042	752.357	2082.26
MG1655_fumA_b1612	2623.36	2862.94	2371.27	760.699	856.219	3171.21
MG1655_manA_b1613	2369.9	2105.4	2107.28	3147.36	2678.91	2173.35
MG1655_ydgA_b1614	8312	6692.79	5706.24	7297.05	5822.07	6973.93
MG1655_uidC_b1615	208.15	211.518	207.888	176.658	181.15	208.15
MG1655_uidB_b1616	264.325	414.484	264.857	275.082	278.184	242.433
MG1655_uidR_b1618	1263.11	1067.82	1200.58	1548.48	1210.84	1173.26
MG1655_malI_b1620	762.773	831.705	659.817	713.304	739.816	746.88
MG1655_malX_b1621	332.31	348.595	348.595	378.924	348.595	338.262
MG1655_malY_b1622	730.49	781.544	757.842	968.42	830.872	695.5
MG1655_add_b1623	1054.69	879.817	635.151	776.414	738.726	908.349
MG1655_b1624	1667.95	1477.31	1993.81	1826.02	1861.69	1426.06
MG1655_b1625	1749.04	1538.92	1586.34	3306.08	2437.04	1287.19
MG1655_b1626	1002.37	714.129	1025.69	1483.38	1002.37	871.817
MG1655_b1627	1808.93	1431.49	1746.52	1498.69	1744.05	1747.03
MG1655_b1628	2361.61	1734.31	2001.19	1626.31	2069.77	2084.48
MG1655_b1629	1383.15	1383.15	1397.09	1095.98	1554.45	1481.56
MG1655_b1630	794.544	450.595	776.637	600.484	685.706	759.738
MG1655_b1631	1030.05	879.81	1210.36	917.039	1039.33	1072.08
MG1655_b1632	858.893	803.928	994.591	818.918	902.484	896.15
MG1655_nth_b1633	1093.2	863.934	1436.1	1102.58	1080.71	1104.53
MG1655_gst_b1635	3125.28	2068.61	2770.47	3118.37	2394.37	2614.06
MG1655_pdxY_b1636	1223.87	970.267	1328.24	1217.72	1273.18	1267.82
MG1655_tyrS_b1637	3978.33	4334.42	6404.94	5377.49	5030.43	4178.3
MG1655_pdxH_b1638	1988.18	1777.46	3107.26	2319.93	2531.77	2142.23
MG1655_ydhA_b1639	559.151	678.867	687.074	810.047	824.087	448.679
MG1655_b1640	928.523	714.531	850.29	936.478	1004.78	926.806
MG1655_slyB_b1641	23609.7	21471	20585.3	21035.9	18495.2	20585.3
MG1655_slyA_b1642	886.989	759.939	1671.89	1397.37	1172.85	897.541
MG1655_b1643	1966.76	1673.05	1104.99	1919.6	1096.55	1460.6
MG1655_b1644	1847.83	1473.15	1004.36	1611.55	999.702	1445.45
MG1655_b1645	1226.42	1027.82	753.401	973.481	958.229	1027.82
MG1655_sodC_b1646	2192.71	1941.71	1531.99	1861.68	2132.3	2038.86
MG1655_b1648	298.814	461.543	278.316	272.828	269.54	304.885
MG1655_b1649	1247.98	1517.88	1126.88	737.373	759.884	1236.7
MG1655_nemA_b1650	1340.48	1389.19	1318.26	1419.93	1383.19	1295.26
MG1655_gloA_b1651	3646.84	3330.58	3633.42	4102.61	3260.78	3303.75
MG1655_rnt_b1652	1377.15	1256.66	1191.2	1287.15	1659.41	1422.78
MG1655_lhr_b1653	272.428	263.728	214.725	261.873	292.289	232.956
MG1655_ydhD_b1654	7201.47	6622.91	9201.11	8617.15	6723.68	6823.29
MG1655_ydhO_b1655	937.898	871.584	969.595	1280.85	1018.99	897.948
MG1655_sodB_b1656	10719.7	9130.88	4303.99	10680.6	10044.6	8883.3
MG1655_b1657	1275.92	1365.03	1336.05	1336.05	1313.72	1153.09
MG1655_purR_b1658	3542.06	3060.83	3632.23	3776.16	3441.49	3433.71
MG1655_ydhB_b1659	485.484	485.484	502.226	460.492	438.38	485.484
MG1655_ydhC_b1660	483.843	509.362	557.067	491.861	500.735	509.362
MG1655_cfa_b1661	4479.8	3572.65	5007.58	4600.37	5118.23	4315.48
MG1655_b1662	2704.6	2161.91	2648.7	3532.26	2512.99	2473.69
MG1655_b1663	1565.76	1200.74	1105.6	1363.23	1189.03	1520.22
MG1655_b1664	2784.15	2882.23	2364.73	2738.98	3048.83	2685.02
MG1655_b1667	4958.18	5388.48	5418.18	5669.43	3960.03	4621.75
MG1655_b1668	683.857	502.393	535.473	540.373	625.706	625.706
MG1655_b1669	665.706	598.258	672.457	665.706	669.62	623.217
MG1655_ydhU_b1670	752.423	802.965	799.595	777.484	708.2	699.817
MG1655_b1671	285.373	406.076	302.332	302.332	302.332	273.389
MG1655_b1672	300.464	470.262	273.78	309.69	286.934	259.63
MG1655_b1673	141.715	209.027	155.094	159.485	144.945	142.654
MG1655_b1674	370.82	501.786	368.373	370.806	391.005	342.897
MG1655_b1675	1142.07	1041.35	987.077	1488.27	1102.39	1043.07
MG1655_pykF_b1676	4612.8	4640.37	5342.04	5859.93	6004.4	5098.66
MG1655_lpp_b1677	40727.9	39334.1	40474.7	41267.1	40212.7	37130.3
MG1655_ynhG_b1678	2031.61	1389.6	1710.82	1706.16	1674.51	1710.82
MG1655_b1679	520.586	433.629	1170.34	524.706	526.412	515.981
MG1655_sufS_b1680	1007.6	812.095	2382.59	951.706	1082.61	1082.61
MG1655_b1681	1234.43	1192.52	2697.24	1036.37	1269.09	1265.53
MG1655_b1682	1392.25	1274.5	3369.79	1328.2	1574.15	1574.15
MG1655_b1683	2081.21	2222.6	6333.48	1971.71	2280.63	2267.36
MG1655_b1684	1958.17	1603.17	6166.18	1940.42	1991.67	1978.96
MG1655_b1685	3519.01	2234.1	3802.89	3437.82	3611.68	2925.59
MG1655_b1686	2265.48	2097.49	2387.01	2643.93	2387.01	2133.15
MG1655_ydiJ_b1687	1826.89	1500.49	1640.48	1792.02	2080.93	1859.8
MG1655_b1688	1245.74	871.616	1026.99	1203.28	1279.99	1174.27
MG1655_b1689	79.1027	575.392	87.1415	102.955	109.676	89.3956
MG1655_b1690	104.829	144.252	98.2037	100.09	106.417	106.417
MG1655_b1691	290.643	284.93	290.643	290.643	302.27	268.117
MG1655_ydiB_b1692	426.767	608.929	407.119	443.152	407.119	409.415
MG1655_aroD_b1693	1176.96	1055.85	1418.03	1593.71	1383.82	1107.6
MG1655_ydiF_b1694	239.972	606.225	203.373	224.047	268.262	206.551
MG1655_b1696	319.196	414.083	257.712	333.602	300.516	264.882
MG1655_ydiQ_b1697	236.242	470.32	239.087	232.006	211.604	178.097
MG1655_ydiR_b1698	297.513	553.847	263.118	324.262	334.962	303.963
MG1655_ydiS_b1699	226.928	309.704	197.982	180.462	220.175	224.496
MG1655_ydiT_b1700	284.151	364.068	261.431	311.489	334.375	269.193
MG1655_ydiD_b1701	373.761	381.454	378.652	336.928	392.402	393.346
MG1655_ppsA_b1702	1944.88	1690.9	2973.07	2757.06	2792.23	1620.91
MG1655_ydiA_b1703	1656.64	1942.53	3796.15	2844.88	2940.17	1738.27
MG1655_aroH_b1704	3360.95	3136.19	3298.49	2887.79	3338	3772
MG1655_ydiE_b1705	980.472	1023.94	1122.65	1090.93	1012.89	1136.87
MG1655_b1706	1846.78	1632.97	2736.15	1544.23	1532.57	1601.25
MG1655_b1707	1332.11	1007.66	991.42	1680.16	1134.14	1019.48
MG1655_nlpC_b1708	1664.32	1152.67	1642.71	1763.8	1512.26	1528.06
MG1655_btuD_b1709	2007.91	1768.62	1555.03	1745.91	1703.29	1851.93
MG1655_btuE_b1710	3459.37	3140.93	2738.7	3046.93	2940.93	3140.93
MG1655_btuC_b1711	1119.6	1122.9	865.928	1091.8	1276.25	1039.49
MG1655_himA_b1712	6892.49	6055.27	7729.54	8111.63	6504.94	6047.52
MG1655_pheT_b1713	6344.65	6737.1	6670.89	6662.15	6231.33	6600.56
MG1655_pheS_b1714	8170.04	8776.04	8011.56	7690.15	8312.15	8677.16
MG1655_pheM_b1715	641.153	534.997	659.517	799.508	657.097	474.454
MG1655_rplT_b1716	4831.11	4001.64	4999.1	4669.34	3258.44	4253.26
MG1655_rpmI_b1717	15176.1	15059.7	16344.4	15833	14052.1	14774.4
MG1655_thrS_b1719	7069.38	8373.58	8074.18	8631.04	8457.82	7376.76
MG1655_b1720	133.779	275.276	73.0291	82.7645	68.181	85.7583
MG1655_b1721	192.262	246.177	196.771	170.115	198.631	167.494
MG1655_b1722	1351.09	1272.83	1210.38	1283.33	1130.34	1335.38
MG1655_pfkB_b1723	4096.61	3885.27	2946.76	3889.55	3729.74	3529.83
MG1655_b1724	2578.55	1931.93	2313.84	2870.39	2123.37	2130.35
MG1655_b1725	3163.58	2646.87	2436.37	3057.97	2273.7	2653.34
MG1655_b1726	1325.7	1003.32	1463.34	1638.18	1349.16	1264.77
MG1655_yniC_b1727	1651.32	1688.9	1851.16	2415.82	1934.02	1636.37
MG1655_b1728	467.151	382.076	345.309	397.143	361.476	416.502
MG1655_b1729	4666.26	3427.51	3739.82	4031.52	2304.37	3317.88
MG1655_b1730	124.732	217.494	118.9	122.022	110.974	127.73
MG1655_b1731	1033.13	1127.48	1117.17	1184.78	890.699	901.476
MG1655_katE_b1732	3417.36	3188.05	2746.32	3224.91	4111.88	3213.71
MG1655_ydjC_b1733	546.817	516.86	553.768	534.439	550.643	556.835
MG1655_celF_b1734	162.578	271.706	113.177	140.379	154.087	143.661
MG1655_celD_b1735	450.771	495.387	496.15	504.369	420.159	398.238
MG1655_celC_b1736	655.595	730.318	723.595	813.844	684.766	608.324
MG1655_celA_b1738	673.798	563.706	651.848	680.058	571.811	581.437
MG1655_osmE_b1739	4933.63	3872.52	3795.18	5165.73	3873.82	4296.48
MG1655_nadE_b1740	4011.82	3805.51	3820.34	4405.15	3970.07	3757.23
MG1655_b1741	902.548	931.065	882.652	956.023	1029.44	902.548
MG1655_spy_b1743	1395.7	1343.09	1151.9	1615.42	1394.12	1120.48
MG1655_b1744	1028.73	797.924	835.216	837.841	926.535	1031.04
MG1655_b1745	834.817	592.373	644.389	593.084	723.886	969.392
MG1655_b1746	873.093	1052.95	239.077	190.352	176.094	806.444
MG1655_b1748	1181.59	941.147	529.338	425.151	402.241	1143.71
MG1655_xthA_b1749	1714.15	1112.65	1469.37	1312.7	1152.72	1623.97
MG1655_ydjX_b1750	213.706	349.484	179.138	196.436	164.651	197.919
MG1655_ydjY_b1751	307.039	571.711	307.039	257.831	288.706	256.308
MG1655_ydjZ_b1752	360.817	360.817	293.591	330.817	364.262	360.817
MG1655_ynjA_b1753	997.484	1069.87	872.194	997.484	1068.89	940.651
MG1655_b1754	939.818	744.923	980.06	793.06	1013.17	939.818
MG1655_b1755	656.928	656.928	643.23	624.373	704.599	692.802
MG1655_b1756	299.484	378.039	273.82	318.039	315.484	314.262
MG1655_b1757	279.403	519.893	290.679	300.842	327.817	294.264
MG1655_b1758	276.484	276.484	220.434	254.817	321.445	277.492
MG1655_b1759	577.014	585.817	522.305	533.55	636.125	543.292
MG1655_b1760	323.151	300.35	314.68	288.787	314.68	267.176
MG1655_gdhA_b1761	1531.26	1278.07	1940.63	1470.03	1535.72	1289.1
MG1655_topB_b1763	1349.66	1098.94	1224.84	1198.07	1330.17	1542.77
MG1655_selD_b1764	4364.29	5091.12	4067.3	4223.71	4330.7	4893.49
MG1655_ydjA_b1765	4943.76	4711.48	4082.61	4255.49	4602.71	4618.98
MG1655_sppA_b1766	1616.7	1378.91	1637.08	1592.21	1739.93	1490.44
MG1655_ansA_b1767	3370.86	3098.56	3418.7	3681.37	3553.18	3410.08
MG1655_b1768	1419.16	1498.71	1394.7	1596.27	1608.71	1433.99
MG1655_ydjE_b1769	544.656	458.928	579.355	594.356	615.011	583.272
MG1655_b1770	917.413	907.113	1028.74	1004.26	791.443	927.089
MG1655_b1771	473.486	494.313	476.259	554.039	525.821	399.065
MG1655_b1772	104.829	567.711	94.3948	143.769	130.056	103.311
MG1655_b1773	439.477	439.477	438.138	382.706	439.477	511.358
MG1655_ydjJ_b1774	493.751	671.443	509.928	509.868	517.635	579.837
MG1655_b1775	396.022	628.365	437.706	436.859	478.728	416.375
MG1655_b1776	285.908	404.732	285.908	285.908	285.908	285.908
MG1655_b1777	5412.41	4371.73	5945.1	2228.9	1925.74	5043.45
MG1655_yeaA_b1778	5179.06	4721.89	6098.15	2117.26	1841.34	5508.4
MG1655_gapA_b1779	19584.6	21011.9	25893	24419.2	25313.3	20683.4
MG1655_yeaD_b1780	2531.89	2278.87	3428.04	2855.6	2951.71	3119.82
MG1655_b1781	1203.26	1241.26	1143.55	1409.71	1281.78	1071.73
MG1655_b1782	11784	10768.2	12337.9	13030.9	10737.6	11445.9
MG1655_yeaG_b1783	4790	4475.11	3300.57	4355.4	3943.58	3872.37
MG1655_yeaK_b1787	1527.14	1249.93	1390.84	1679.6	1542.86	1478.82
MG1655_b1788	193.544	166.957	79.8246	160.13	94.5192	118.812
MG1655_yeaL_b1789	783.15	727.704	718.115	716.483	783.15	789.726
MG1655_yeaM_b1790	849.706	880.754	808.624	838.775	849.706	848.559
MG1655_yeaN_b1791	823.214	904.249	882.782	871.843	972.762	852.309
MG1655_yeaO_b1792	839.278	625.477	750.84	844.714	755.608	661.175
MG1655_yoaF_b1793	1556.36	1136.31	1410.23	1564.6	1431.25	1402.12
MG1655_yeaQ_b1795	4678.59	3865.26	3818.82	4659.22	3393.46	3454.22
MG1655_yoaG_b1796	321.642	524.724	351.039	351.039	352.208	316.373
MG1655_yeaR_b1797	339.049	496.031	375.928	342.224	286.178	333.617
MG1655_yeaS_b1798	542.174	617.066	550.527	803.21	605.613	441.346
MG1655_yeaT_b1799	662.659	645.054	638.994	656.231	656.928	598.087
MG1655_yeaU_b1800	392.558	568.697	353.725	417.154	443.706	360.042
MG1655_yeaV_b1801	247.143	360.541	273.361	291.845	277.706	233.357
MG1655_yeaW_b1802	394.546	521.877	429.335	410.925	429.335	361.039
MG1655_yeaX_b1803	401.182	421.357	346.725	386.972	378.024	399.126
MG1655_rnd_b1804	1337.12	1389.9	1405.38	1388.37	1388.37	1223.69
MG1655_fadD_b1805	570.354	520.956	458.49	544.23	448.397	571.239
MG1655_b1806	2057.61	1830.71	1982.26	2208.61	2080.91	1874.14
MG1655_yeaZ_b1807	1417.11	1025.65	1716.78	1523.57	1436.15	1485.17
MG1655_b1808	589.928	490.607	550.795	595.156	614.267	531.89
MG1655_b1809	3741.6	3283.36	4717.26	5176.94	3526	3439.58
MG1655_b1810	2936.12	2155.37	2506.24	3630.15	2358.82	2296.76
MG1655_b1811	3111.97	2807.71	3791.09	3505.31	3154.84	2852.71
MG1655_pabB_b1812	1756.77	1658.14	1656.38	1625.81	1551.38	1784.69
MG1655_yeaB_b1813	2206.59	1998.14	1919.62	2053.44	2115.26	1963.48
MG1655_sdaA_b1814	4166.26	3747.54	3558.96	3274.06	3946.73	4337.52
MG1655_b1815	578.92	483.43	493.028	513.92	526.039	493.476
MG1655_yoaE_b1816	850.334	877.136	931.504	934.395	1044.75	817.484
MG1655_manX_b1817	2867.28	3157.31	3754.6	5179.22	5036.51	3195.81
MG1655_manY_b1818	2952.6	3059.97	3473.89	4933.08	4441.6	3150.26
MG1655_manZ_b1819	2045.43	2098.64	2365.03	3317.25	3062.48	2130.71
MG1655_b1820	352.968	393.444	407.548	396.738	343.442	366.809
MG1655_b1821	685.706	898.809	597.002	566.467	690.441	565.665
MG1655_b1822	1556.54	1451.15	1697.48	1816.11	1497.16	1468.92
MG1655_cspC_b1823	21050.6	21908.5	23361.3	24956.1	23945	23159.4
MG1655_b1824	21835.3	22887.5	24084.2	25664.3	25252.2	22657.9
MG1655_b1825	9761.7	8657.71	7982.86	8129.18	6001.92	7952.25
MG1655_b1826	20225.6	16797.4	15765.8	16501.5	11949.3	16416
MG1655_b1827	1586.61	1177.77	1944.92	1812.3	1421.71	1486.95
MG1655_htpX_b1829	4140.88	3448.2	3901.38	4354.32	4140.88	3986.51
MG1655_prc_b1830	3450.59	3648.26	3749.09	3558.83	3468.18	3197.46
MG1655_b1834	1097.31	1064.26	1083.48	1043.58	1059.39	971.535
MG1655_yebU_b1835	879.812	1004.26	1080.14	1004.26	1004.74	942.995
MG1655_b1836	2362.48	2038.71	2257.62	2257.62	1834.74	1877.26
MG1655_b1837	1645.55	1676.73	1582.22	1767.23	1576.48	1247.35
MG1655_pphA_b1838	1013.2	1181.76	942.733	983.991	788.883	875.303
MG1655_b1839	3324.8	3046.42	3890.66	3998.71	3285.58	2947.78
MG1655_b1840	3863.49	3207.82	3165.51	3920.1	3450.93	3184.34
MG1655_b1841	6212.2	5756.17	5715.54	6095.02	5443.79	5170.8
MG1655_holE_b1842	1038.47	1042.04	1395.07	1943.56	1726.93	988.479
MG1655_b1843	1207.15	1132.58	1186.23	1210.6	1527.12	1210.6
MG1655_b1844	1983.71	2188.8	1816.46	2155.01	2252.7	1804.06
MG1655_yebE_b1846	2419.81	2419.67	1528.26	2390.3	2316.86	2036.75
MG1655_yebF_b1847	4918.34	4022.78	4354.91	4662.8	3308.69	4213.15
MG1655_yebG_b1848	2623.93	2874.82	3247.68	3168.6	2543.04	2503.93
MG1655_purT_b1849	4267.36	5363.73	4420.89	4175.21	5020.77	5621.23
MG1655_eda_b1850	3172.23	2987.01	2841.63	3058.47	3250.51	3102.46
MG1655_edd_b1851	491.012	561.373	485.761	524.898	563.697	533.714
MG1655_zwf_b1852	5189.93	5963.1	5267.02	6707.64	5038.79	4803.91
MG1655_yebK_b1853	1357.57	1276.98	1340.15	1490.93	1351.02	1117.87
MG1655_pykA_b1854	3028.98	2966.71	2877.72	3386.83	3407.96	2981.8
MG1655_msbB_b1855	2643.93	2416.99	2853.89	2750.27	2624.92	2544.04
MG1655_yebA_b1856	2678.06	1803.85	1538.37	2198.74	2011.17	2083.48
MG1655_b1857	1470.86	1071.76	1212.6	1376.32	1290.39	1230.26
MG1655_b1858	786.051	672.558	870.68	751.443	684.901	724.694
MG1655_b1859	1079.04	1139.71	992.261	940.159	951.752	1006.48
MG1655_ruvB_b1860	1906.82	2254.93	1787.48	1961.15	2085.11	1695.35
MG1655_ruvA_b1861	1514.37	1235.37	1485.6	1474.48	1472.78	1335.96
MG1655_yebB_b1862	255.945	363.595	227.43	260.262	268.262	238.595
MG1655_ruvC_b1863	1679.37	1521.32	1475.5	1635.59	1941.56	1608.93
MG1655_yebC_b1864	2573.57	2319.01	2608.77	2548.82	3250.76	2872.26
MG1655_ntpA_b1865	3597.26	3348.26	3176.56	3426.93	4211.32	3838.88
MG1655_aspS_b1866	4051.29	3983.61	4042.75	4341.25	4546.77	4230.73
MG1655_yecE_b1868	1828.83	1695.48	1533.84	1797.07	1807.81	1547.47
MG1655_yecN_b1869	5201.58	4700.59	5190.87	6048.33	5005.21	4868.19
MG1655_yecO_b1870	3768.57	3746.66	3757.32	4094.67	3555.37	3697.42
MG1655_yecP_b1871	1984.15	1940.92	1984.15	2058.1	1741.28	1948.38
MG1655_b1872	481.817	478.076	465.177	507.053	491.708	481.817
MG1655_b1873	338.151	805.332	336.529	358.405	346.595	312.87
MG1655_cutC_b1874	1474.17	969.213	1324.48	1612.08	1265.25	1135.07
MG1655_yecM_b1875	1698.19	1733.57	1514.26	1903.91	1938.28	1552.87
MG1655_argS_b1876	5174.58	4457.55	6636.26	5262.15	5018.34	5591.65
MG1655_yecT_b1877	185.484	287.966	169.849	193.714	137.335	161.586
MG1655_flhE_b1878	44.4981	123.269	49.578	48.2915	45.755	40.8359
MG1655_flhA_b1879	393.825	427.706	455.704	447.935	483.924	388.28
MG1655_flhB_b1880	716.584	674.668	826.211	755.149	803.817	647.841
MG1655_cheZ_b1881	469.596	695.808	478.484	384.115	478.484	438.413
MG1655_cheY_b1882	398.039	506.071	582.822	385.177	407.968	374.706
MG1655_cheB_b1883	677.236	645.383	716.928	716.928	751.039	652.05
MG1655_cheR_b1884	644.422	727.793	644.422	644.422	606.54	644.422
MG1655_tap_b1885	379.039	515.021	621.495	351.613	432.945	359.328
MG1655_tar_b1886	553.456	1140.25	1337.87	777.075	777.075	621.05
MG1655_cheW_b1887	304.595	418.961	645.231	348.477	374.424	311.949
MG1655_cheA_b1888	415.729	665.246	742.774	481.817	535.455	406.063
MG1655_motB_b1889	1265.07	1566.08	1550.04	1380.78	1544.24	1154.31
MG1655_motA_b1890	199.292	432.722	600.102	285.421	276.909	231.373
MG1655_flhC_b1891	410.181	468.153	650.636	677.636	553.52	402.573
MG1655_flhD_b1892	675.896	646.905	1066.9	1232.37	871.764	609.471
MG1655_yecG_b1895	514.928	627.216	438.706	733.372	548.494	499.837
MG1655_otsA_b1896	2557.63	1986.5	2203.14	2426.63	2199.13	2160.15
MG1655_otsB_b1897	3210.26	2512.59	2774.71	3081.32	2992	2489.3
MG1655_araH_2_b1898	641.383	767.746	609.865	646.156	659.724	671.928
MG1655_araH_1_b1899	408.928	364.317	410.044	369.95	410.044	449.138
MG1655_araG_b1900	353.901	503.975	276.067	391.595	364.164	373.706
MG1655_araF_b1901	428.378	631.817	352.928	357.92	357.789	415.787
MG1655_yecI_b1902	990.48	986.102	592.695	1604.96	1207.62	885.714
MG1655_b1903	537.505	843.817	524.65	761.496	608.613	476.09
MG1655_b1904	169.373	212.129	178.237	139.144	122.638	142.287
MG1655_ftn_b1905	8572.86	5885.25	3441.26	5478.42	5150.49	5667.06
MG1655_yecH_b1906	162.818	183.702	144.15	137.605	82.5605	123.737
MG1655_tyrP_b1907	798.373	762.722	817.688	682.14	737.369	795.373
MG1655_yecA_b1908	3514.12	3549.63	3540.58	4047.49	3937.21	3232.03
MG1655_pgsA_b1912	1164.68	1002.58	1162.38	1164.68	1164.68	1090.73
MG1655_uvrC_b1913	1644.26	1824.21	1664.26	1585.01	1801.48	1591.11
MG1655_uvrY_b1914	4656.49	4037.93	4191.81	4931.82	4656.49	4424.3
MG1655_yecF_b1915	943.151	1139.81	897.443	1128.93	1080.6	854.413
MG1655_sdiA_b1916	2005.81	2153.39	1828.48	2361.48	2005.81	1765.33
MG1655_yecC_b1917	750.491	675.963	679.318	689.863	692.595	736.261
MG1655_yecS_b1918	1231.4	1026.08	793.969	1010.47	1071.08	1080.15
MG1655_fliY_b1920	3866.48	3139.71	2786.02	2879.59	3099.87	3560.38
MG1655_fliZ_b1921	439.288	589.736	760.928	513.822	518.23	330.134
MG1655_fliA_b1922	315.198	489.965	953.585	536.928	629.159	430.827
MG1655_fliC_b1923	433.395	467.818	1327.7	496.858	496.858	387.905
MG1655_fliD_b1924	193.485	314.928	341.706	155.327	210.706	152.474
MG1655_fliS_b1925	240.727	491.928	432.299	241.315	258.741	185.595
MG1655_fliT_b1926	428.028	600.847	549.401	438.493	479.373	428.808
MG1655_amyA_b1927	1648.53	1373.5	1442.61	1538.38	1410.27	1582.12
MG1655_yedD_b1928	2850.22	2850.94	2781.93	3158.32	3719.29	2988.81
MG1655_yedE_b1929	629.644	770.817	502.472	588.388	623.386	669.719
MG1655_yedF_b1930	460.928	455.761	455.761	448.796	470.567	501.016
MG1655_yedK_b1931	746.595	814.44	697.818	712.717	740.405	746.595
MG1655_b1933	59.746	207.039	66.1145	45.608	50.3439	51.3186
MG1655_b1934	23.7468	107.155	25.9342	24.7873	23.0215	22.8422
MG1655_yedM_b1935	21.4153	112.116	28.0073	20.9077	23.7282	22.0166
MG1655_b1936	459.484	661.01	519.363	474.716	450.044	465.428
MG1655_fliE_b1937	228.575	373.322	469.469	240.437	296.615	233.299
MG1655_fliF_b1938	610.484	745.088	910.375	742.211	811.817	612.741
MG1655_fliG_b1939	237.167	503.928	387.939	269.404	338.928	230.94
MG1655_fliI_b1941	232.326	349.928	263.394	226.255	289.241	242.284
MG1655_fliJ_b1942	539.243	789.493	706.817	651.067	658.61	500.847
MG1655_fliK_b1943	432.128	586.817	526.125	455.038	501.373	468.694
MG1655_fliL_b1944	282.459	422.817	713.264	429.039	422.817	254.644
MG1655_fliM_b1945	956.19	1125.09	1522.05	1176.12	1237.39	915.571
MG1655_fliN_b1946	218.103	432.137	545.373	254.373	374.572	248.51
MG1655_fliO_b1947	172.311	602.499	218.798	211.089	211.484	155.208
MG1655_fliP_b1948	265.638	379.395	330.743	258.928	300.87	248.637
MG1655_fliQ_b1949	387.9	899.14	507.11	499.356	531.836	372.939
MG1655_fliR_b1950	216.15	758.361	256.065	219.355	214.4	200.901
MG1655_rcsA_b1951	318.699	484.902	502.899	470.151	491.706	337.491
MG1655_dsrB_b1952	2106.45	1839.68	2146.65	2163.34	1629.27	1911.18
MG1655_b1953	1414.15	1174.21	1383.45	1431.01	1169.25	1131.08
MG1655_dsrA_b1954	749.116	397.916	941.9	834.555	603.039	446.075
MG1655_b1955	729.261	710.843	599.822	626.739	680.379	710.843
MG1655_b1956	1232.98	1155.15	1171.18	1202.82	1254.86	1199.51
MG1655_b1957	4203.4	3175.81	3935.23	4553	3757.39	3669.52
MG1655_yedI_b1958	1551.04	1430.28	1396.19	1630.61	1609.3	1342.31
MG1655_yedA_b1959	893.791	1040.96	921.15	902.372	885.6	842.201
MG1655_vsr_b1960	776.372	777.066	737.729	802.927	917.775	741.095
MG1655_dcm_b1961	1587.67	1302.63	1458.26	1285	1460.62	1458.26
MG1655_yedJ_b1962	2736.65	2710.47	2176.55	2258.72	2469.55	2506.4
MG1655_b1964	388.097	443.533	388.097	388.097	319.785	344.814
MG1655_b1965	413.216	413.216	413.216	374.484	409.308	505.581
MG1655_b1966	186.162	359.306	193.505	201.817	209.331	181.959
MG1655_yedU_b1967	2086.37	1659.43	1521.23	2400.25	2086.37	1866.86
MG1655_yedV_b1968	460.839	450.797	550.872	548.112	477.247	391.246
MG1655_yedW_b1969	1621.55	1254.82	1866.29	2175.26	1681.85	1363.48
MG1655_b1970	795.364	1206.48	670.74	736.373	622.654	798.597
MG1655_b1971	588.324	561.554	442.976	518.516	482.773	551.484
MG1655_b1972	1316.01	1245.8	1070.03	1098.42	1264.48	1264.48
MG1655_b1973	417.174	688.645	522.789	520.952	446.192	457.718
MG1655_yodB_b1974	816.457	855.841	606.282	774.15	527.206	735.289
MG1655_b1976	990.711	862.747	1408.37	1630.56	1130.23	877.386
MG1655_b1978	549.909	741.941	501.93	481.181	448.151	467.151
MG1655_b1979	60.6087	158.403	37.9211	48.2965	54.2325	47.8402
MG1655_b1980	185.77	607.438	150.042	216.665	221.373	183.366
MG1655_shiA_b1981	1354.99	1300.43	1466.26	1462.26	1448.06	1334.98
MG1655_amn_b1982	2751.76	2850.6	2795.09	2660.58	2765.45	2879.15
MG1655_b1983	2809.51	3310.67	5479.13	4449.37	3736.48	3455.29
MG1655_cbl_b1987	937.373	996.859	894.015	866.706	797.264	814.707
MG1655_nac_b1988	738.833	789.72	721.484	710.815	655.067	644.423
MG1655_erfK_b1990	835.928	835.928	819.256	861.309	788.199	733.269
MG1655_cobT_b1991	501.039	232.634	421.179	430.7	345.352	426.914
MG1655_cobS_b1992	2120.46	2226.25	2070.65	2048.32	2190.4	2149.15
MG1655_cobU_b1993	1516.71	1205.07	1404.55	1313.03	1439.84	1397.26
MG1655_b1995	611.623	891.421	590.486	663.462	662.584	574.733
MG1655_b1998	401.289	399.595	383.618	342.595	339.598	375.087
MG1655_yeeP_b1999	498.484	788.519	425.712	464.511	547.271	458.762
MG1655_flu_b2000	1661.42	1839.44	1535.28	1166.7	4097.55	2227.89
MG1655_b2001	333.853	536.305	246.237	268.497	524.564	365.928
MG1655_yeeS_b2002	866.485	894.282	985.533	840.04	1011.15	1061.13
MG1655_yeeT_b2003	621.442	891.021	595.596	731.76	752.714	623.706
MG1655_yeeU_b2004	277.057	314.523	280.171	319.807	306.241	268.262
MG1655_yeeV_b2005	559.63	1131.22	493.338	602.126	592.039	488.352
MG1655_yeeW_b2006	1479.77	797.879	1523.07	1944.84	1314.42	1231.74
MG1655_yeeX_b2007	7091.79	7268.07	9070.71	10533.1	8376.64	7443.04
MG1655_yeeA_b2008	823.297	772.767	756.424	871.668	809.144	836.322
MG1655_sbmC_b2009	1566.71	1292.85	784.623	1661.53	1553.92	1350.07
MG1655_dacD_b2010	745.966	563.51	626.189	788.287	659.052	652.576
MG1655_sbcB_b2011	1505.33	1332.37	1549.6	1616.54	1647.36	1429.29
MG1655_yeeD_b2012	1211.42	849.585	1288.06	994.714	641.067	855.262
MG1655_yeeE_b2013	1619.56	1035.93	1516.71	1191.25	868.438	1123.43
MG1655_yeeF_b2014	2163.76	2638.73	3610.59	2869.39	2810.54	2719.9
MG1655_yeeY_b2015	853.151	952.961	573.118	800.865	800.865	678.654
MG1655_b2016	2719.97	2645.71	1960.14	2442.76	2607.37	2459.93
MG1655_yefM_b2017	3294.34	2366.75	2690.51	2370.48	2739.11	2620.04
MG1655_hisL_b2018	9798.85	4697.95	10573.6	10692.5	8623.64	8184.83
MG1655_hisG_b2019	7430.67	8718.96	5103.82	7141.15	8502.13	6855.17
MG1655_hisD_b2020	6242.57	6096.43	3652.14	5064.14	6843.93	5794.22
MG1655_hisC_b2021	8497.8	9645.55	4977.84	7438.15	9737.52	7769.53
MG1655_hisB_b2022	3957.04	3891.46	2127.54	3368.81	4274.94	3623.93
MG1655_hisH_b2023	4381.52	4529.15	2559.04	4171.35	5323.18	4216.06
MG1655_hisA_b2024	5847.92	6950.36	3674.12	6008.4	7155.45	5388.69
MG1655_hisF_b2025	6197.48	7220.6	4635.3	6946.04	7844.56	6035.76
MG1655_hisI_b2026	3454.72	3023.29	2883.04	4030.21	3950	3046.73
MG1655_wzzB_b2027	2687.51	1953.82	3577.51	2814.56	2424.15	2430.91
MG1655_ugd_b2028	1503.19	1576.95	1702.04	1855.67	1470.4	1528.55
MG1655_gnd_b2029	8462.19	7996.97	11323.2	10148.1	8322.21	9118.49
MG1655_b2031	5894.41	5311.9	6984.72	6802.31	5494.77	5527.91
MG1655_wbbK_b2032	6236.96	6018.24	7278.82	8120.79	6306.58	6415.21
MG1655_wbbJ_b2033	4778.04	4639.84	5890.78	6286.23	4675.36	5037.26
MG1655_wbbI_b2034	5069.78	4444.09	5940.2	6384.65	4494.08	5354.96
MG1655_wbbH_b2035	4501.81	4260.69	5406.83	6472.82	4403.38	4835.71
MG1655_glf_b2036	4570.82	4317.11	5829.16	6232.95	4618.07	5177.33
MG1655_rfbX_b2037	2655.2	1956.35	3604.47	3535.1	2643.73	2891.82
MG1655_rfbC_b2038	3112.07	3096.63	3895.19	4400.14	3244.01	3166.98
MG1655_rfbA_b2039	5842.16	6096.14	7274.85	7895.14	6033.82	6171.37
MG1655_rfbD_b2040	4962.48	4520.04	6191.26	6102.93	4569.15	5163.95
MG1655_rfbB_b2041	7559.15	7801.82	8651.63	9424.68	7092.51	7566.82
MG1655_galF_b2042	8154.27	6922.27	7944.15	8682.99	8090.31	8206.14
MG1655_wcaM_b2043	1011.2	1079.3	1016.73	1046.48	1042.54	866.195
MG1655_wcaL_b2044	959.837	1098.33	895.082	919.96	1022.15	885.682
MG1655_wcaK_b2045	450.039	575.741	463.031	534.38	518.327	436.989
MG1655_wzxC_b2046	403.352	1068.39	506.772	509.928	491.371	390.815
MG1655_wcaJ_b2047	291.247	966.032	342.57	288.425	337.305	324.262
MG1655_cpsB_b2049	463.433	579.417	534.484	534.276	534.276	497.676
MG1655_wcaI_b2050	791.136	934.022	849.72	873.953	897.068	800.928
MG1655_wcaH_b2051	303.44	413.847	329.595	273.259	346.662	282.542
MG1655_wcaG_b2052	385.408	355.58	365.948	395.928	395.928	395.928
MG1655_gmd_b2053	327.588	520.689	350.054	392.121	476.405	345.041
MG1655_wcaF_b2054	170.476	253.706	177.888	184.029	211.037	202.052
MG1655_wcaE_b2055	121.206	279.024	124.099	133.294	134.495	123.346
MG1655_wcaD_b2056	61.0415	260.744	68.0262	67.7058	76.6484	48.8004
MG1655_wcaC_b2057	1124.02	1031.98	1113.14	1046.48	1180.59	1158.63
MG1655_wcaB_b2058	406.863	398.126	440.484	416.696	467.151	407.305
MG1655_wcaA_b2059	320.367	404.178	373.852	361.039	397.769	297.514
MG1655_b2060	1072.37	839.006	873.427	1153.65	1101.37	933.861
MG1655_wza_b2062	140.49	339.076	173.782	204.299	246.135	150.114
MG1655_yegH_b2063	422.197	432.914	387.936	451.493	532.484	433.15
MG1655_asmA_b2064	1508.82	1622.26	1526.3	1657.16	1501.04	1430.11
MG1655_dcd_b2065	2085.73	2098.37	1997.24	2098.37	2636.45	2067.82
MG1655_udk_b2066	1289.76	940.324	1497.26	1272.57	1340.59	1347.72
MG1655_yegE_b2067	776.812	627.516	671.688	705.45	624.039	705.45
MG1655_alkA_b2068	605.22	620.697	485.886	539.401	600.15	581.721
MG1655_yegD_b2069	528.725	588.262	594.595	513.193	588.262	609.391
MG1655_b2070	469.29	1115.93	443.613	458.9	455.833	454.771
MG1655_b2071	211.976	436.875	246.588	261.196	228.291	194.644
MG1655_b2072	215.928	348.788	213.494	215.928	213.606	204.346
MG1655_b2073	260.695	399.398	282.703	278.284	278.339	251.036
MG1655_b2074	1253.43	1174.04	1099.99	1073.6	1263.13	1242.62
MG1655_yegN_b2075	741.637	1171.69	623.98	648.482	761.643	762.706
MG1655_yegO_b2076	841.895	794.915	868.283	825.718	967.391	922.262
MG1655_yegB_b2077	709.15	1007.6	787.539	600.811	787.539	788.243
MG1655_baeS_b2078	368.737	311.378	409.548	357.245	394.817	368.737
MG1655_baeR_b2079	1327.28	1078.04	1308.31	1308.31	1490.24	1146.88
MG1655_b2080	966.014	1083.28	1098.65	1075.24	1156.44	885.616
MG1655_yegQ_b2081	1931.43	1686.18	1187.48	1658.98	1494.1	2032.97
MG1655_ogrK_b2082	1091.44	872.241	1091.44	1224.3	1017.48	1112.37
MG1655_b2083	169.656	271.569	160.596	208.785	168.91	186.706
MG1655_b2084	579.59	709.844	613.254	733.564	640.817	519.893
MG1655_b2085	91.3148	181.028	95.5382	105.513	102.775	87.6365
MG1655_b2086	1312.93	1275.96	1321.1	1312.93	1160.28	1164.52
MG1655_gatR_1_b2087	96.1439	348.542	81.287	78.0814	74.6602	76.6312
MG1655_gatR_2_b2090	1417.51	1091.41	1336.24	1272.43	1495.56	1400.51
MG1655_gatD_b2091	249.322	301.842	242.839	438.666	478.59	236.373
MG1655_gatC_b2092	1900.63	2011.65	2102.25	2814.97	3097.27	1858.45
MG1655_gatB_b2093	1305.6	1104.6	1745.58	2730.6	3077.59	1394.08
MG1655_gatA_b2094	1952.4	1799.22	2446.82	3826.82	4037.59	1742.54
MG1655_gatZ_b2095	3488.19	3690.15	3607.37	5524.96	6431.14	3283.04
MG1655_gatY_b2096	4937.48	4759.75	4777.35	6813.6	8293.03	4583.8
MG1655_b2097	4657.97	3523.77	4646.78	4972.93	6084.04	4595.17
MG1655_yegT_b2098	339.536	510.336	307.621	361.039	342.293	359.954
MG1655_b2099	447.882	415.784	456.13	463.817	463.817	481.732
MG1655_b2100	503.262	526.243	531.03	500.756	530.129	486.282
MG1655_yegW_b2101	1139.89	1307.51	827.265	889.6	1087.42	1041.15
MG1655_yegX_b2102	1285.26	1551.47	1231.36	1229.41	1146.28	1199.41
MG1655_thiD_b2103	502.373	593.658	410.945	502.373	448.106	430.891
MG1655_thiM_b2104	488.3	759.361	338.688	592.832	403.567	416.041
MG1655_yohL_b2105	1315.4	1432.92	1308.23	1477.37	1059.73	1171.07
MG1655_yohM_b2106	359.039	442.103	359.039	306.044	339.457	364.274
MG1655_yehA_b2108	251.516	406.232	226.409	250.138	257.151	231.492
MG1655_yehB_b2109	72.0977	112.646	70.2153	67.7495	75.6097	79.059
MG1655_yehC_b2110	103.4	485.636	85.2724	104.238	97.1408	108.026
MG1655_yehD_b2111	104.478	363.179	100.758	96.8344	99.4973	95.5966
MG1655_yehE_b2112	841.162	674.25	943.004	1051.85	821.482	672.129
MG1655_mrp_b2113	3740.82	3659.51	4020.13	3487.71	3484.29	4016.72
MG1655_metG_b2114	3751.21	3663.02	3751.21	3429.04	3910.95	4338.41
MG1655_molR_1_b2115	308.541	336.536	245.101	262.604	285.409	299.264
MG1655_molR_2_b2116	447.209	609.345	402.822	391.928	443.817	443.817
MG1655_molR_3_b2117	479.359	511.447	481.048	469.673	521.337	479.706
MG1655_yehI_b2118	307.039	534.204	307.039	277.262	307.039	277.025
MG1655_yehL_b2119	424.157	442.643	424.071	431.928	431.928	388.42
MG1655_yehM_b2120	403.031	607.314	362.394	418.595	429.039	369.387
MG1655_yehP_b2121	255.145	518.315	237.85	279.484	266.318	211.484
MG1655_yehQ_b2122	619.032	720.347	632.724	723.553	715.271	632.724
MG1655_yehR_b2123	232.386	380.693	234.697	234.039	256.502	213.669
MG1655_yehS_b2124	1128.63	1021.15	1245.49	1488.59	1059.52	1001.03
MG1655_yehT_b2125	777.129	555.373	753.863	829.243	698.555	688.691
MG1655_yehU_b2126	1106.04	1119.49	946.24	1106.04	1062.91	964.546
MG1655_yehW_b2128	927.261	1100.23	770.056	820.671	895.072	911.384
MG1655_yehX_b2129	556.734	422.835	359.462	389.452	447.908	480.628
MG1655_yehY_b2130	989.373	870.946	768.493	837.522	921.262	921.262
MG1655_yehZ_b2131	1455.14	1394.74	1058.22	1112.27	1448.15	1380.15
MG1655_bglX_b2132	1782.08	1714.11	1688.07	2104.82	1980.62	1598.32
MG1655_dld_b2133	3230.15	3456.14	2423.8	3020.6	3202.37	2939.36
MG1655_pbpG_b2134	1331.37	1367.96	1334.72	1331.37	1331.37	1214.48
MG1655_yohC_b2135	659.928	930.127	533.84	635.274	700.706	569.149
MG1655_yohD_b2136	1590.43	1407.05	1016.72	1121.37	1271.63	1306.25
MG1655_yohF_b2137	1387.6	1535.09	1244.6	1294.3	1466.32	1387.6
MG1655_yohG_b2138	252.904	350.683	276.595	249.543	285.233	274.945
MG1655_yohH_b2139	252.288	526.904	257.342	256.706	245.22	217.45
MG1655_yohI_b2140	1752.82	1590.15	1546.24	1698.6	1806.48	1880.41
MG1655_yohJ_b2141	236.595	371.484	299.151	271.732	296.039	192.566
MG1655_yohK_b2142	883.633	898.294	838.371	812.857	909.706	828.803
MG1655_cdd_b2143	619.55	761.099	686.821	686.821	646.273	590.119
MG1655_sanA_b2144	869.59	979.003	1034.48	1123.27	893.598	818.914
MG1655_b2145	1283.07	1468.63	1689.66	1762.03	1343.28	1331.1
MG1655_b2146	683.595	978.261	702.381	760.928	695.817	709.273
MG1655_yeiA_b2147	719.236	981.01	645.896	704.23	749.707	720.663
MG1655_mglC_b2148	265.151	562.826	265.151	213.672	201.811	232.452
MG1655_mglA_b2149	305.817	641.434	295.706	251.51	245.352	293.423
MG1655_mglB_b2150	560.372	728.207	573.861	526.808	492.115	543.484
MG1655_galS_b2151	333.591	713.554	339.019	248.587	319.969	339.019
MG1655_folE_b2153	9050.33	9175.7	8718.04	6418.98	9490.82	8929.86
MG1655_yeiG_b2154	1337.11	1317.55	1337.64	1050.84	1294.89	1351.11
MG1655_cirA_b2155	1800.45	2549.33	2477.08	1881.79	2687.77	3363.15
MG1655_lysP_b2156	1014.17	1097.35	1193.26	1008.25	1036.38	1088.86
MG1655_yeiE_b2157	1223.37	1258.74	1197.75	1210.85	1099.15	1223.37
MG1655_yeiH_b2158	647.04	644.033	639.417	606.145	608.99	626.252
MG1655_nfo_b2159	1783.77	1438.78	1751.71	1972.38	1525.08	1579.61
MG1655_yeiI_b2160	1361.84	1144.93	1191.47	1458.89	1118.8	1283.12
MG1655_yeiJ_b2161	293.94	437.701	273.99	305.31	260.039	243.126
MG1655_b2162	256.231	351.927	294.406	226.774	261.202	296.039
MG1655_yeiL_b2163	299.737	396.53	263.975	271.838	268.28	278.246
MG1655_yeiM_b2164	286.71	373.036	205.595	303.484	202.767	238.357
MG1655_yeiN_b2165	100.891	292.151	106.167	92.055	101.791	96.0059
MG1655_yeiC_b2166	282.741	434.114	303.978	292.841	324.817	283.115
MG1655_fruA_b2167	1057.53	1174.24	1070.77	1075.18	1166.42	1147.22
MG1655_fruK_b2168	1136.92	1360.59	1080.82	1242.87	1316.49	1217.34
MG1655_fruB_b2169	649.143	699.352	679.469	562.162	713.692	798.484
MG1655_b2170	352.38	496.373	366.97	418.033	407.328	367.465
MG1655_yeiQ_b2172	573.508	651.292	509.698	458.908	402.02	543.752
MG1655_yeiR_b2173	1834.77	1440.66	1702.04	1580.31	1702.04	1877.37
MG1655_b2174	6258.93	5875.19	4845.03	5134.22	3769.05	5549.23
MG1655_spr_b2175	5735.91	6219.18	6632.37	8502.53	6467.76	5218.05
MG1655_rtn_b2176	1596.93	1542.74	1435.33	1757.98	1790.94	1432.83
MG1655_yejA_b2177	1369.47	1473.83	1127.41	1330.5	1496.48	1208.77
MG1655_yejB_b2178	1038.26	1149.9	872.32	932.447	1038.26	1038.26
MG1655_yejE_b2179	358.666	432.981	179.722	304.998	360.619	294.704
MG1655_yejG_b2181	6161.79	5798.37	3828.15	830.043	728.465	5575.56
MG1655_bcr_b2182	2584.78	2336.53	1906.09	2198.93	2321.77	2377.34
MG1655_yejH_b2184	754.11	742.15	671.176	651.499	751.566	748.298
MG1655_rplY_b2185	19297.9	16537.4	14165.1	14556.7	17434.2	19147
MG1655_yejK_b2186	1673.64	998.114	1659.48	1459.76	1397.81	1642.83
MG1655_yejL_b2187	3444.09	3056.99	4382.43	4038.48	3685.24	3127
MG1655_yejM_b2188	2107.68	2151.6	2150.15	2159.08	2102.98	1872.79
MG1655_yejO_b2190	581.018	508.772	557.901	544.262	513.284	572.393
MG1655_b2191	433.373	6442.12	328.619	427.306	253.51	271.764
MG1655_narP_b2193	1215.43	1117.4	809.575	1339.59	1174.14	1211.84
MG1655_ccmH_b2194	528.24	419.706	594.574	527.131	540.373	598.431
MG1655_b2195	669.237	723.928	686.745	637.228	682.595	691.531
MG1655_ccmF_b2196	464.542	467.284	470.743	397.273	495.706	487.216
[truncated: 2,071 more rows]
